# Supplementary material for: Identification of functionally related genes using data mining and data integration: a breast cancer case study
Source: BMC Bioinformatics. 2009 Oct 15;10(Suppl 12):S8. doi: 10.1186/1471-2105-10-S12-S8 (PMC2762073; doi:10.1186/1471-2105-10-S12-S8)
Supplement: Additional file 1 — List of the samples. List of the samples retrieved from SMD and included in the analysed dataset. [file 1471-2105-10-S12-S8-S1.csv]

Slide Name	Experiment
shac091	BC503B-BE
shac092	BC713A-BE
shac093	BC406A-2ndTUMOR
shac100	BC610A-BE
shac107	BC210B-AF
shac110	BC201B-BE
shac112	BC-HBC2
shac113	BC-HBC3
shaz104	BC/FUMI06-BE
shaz105	BC/FUMI06-AF
shaz110	BC/FUMI05-BE
shaz111	BC/FUMI05-AF
shaz112	BC/FUMI01-BE
shaz114	BC/FUMI35-BE
shaz115	BC/FUMI35-AF
shaz116	BC/FUMI07-BE
shaz117	BC/FUMI07-AF
shaz119	BC/FUMI09-AF
shaz121	BC/FUMI15-BE
shaz122	BC/FUMI27
shaz124	BC/FUMI17-AF
shaz125	BC/FUMI26-BE
shaz126	BC/FUMI37-BE
shaz127	BC/FUMI37-AF
shaz129	BC/FUMI23-BE
shaz130	BC/FUMI23-AF
shaz131	BC/FUMI39-BE
shaz132	BC/FUMI16-BE
shaz133	BC/FUMI24-BE
shaz134	BC/FUMI29-BE
shaz135	BC/FUMI30-AF
shaz140	BC/FUMI10-BE
shbg109	BC/FUMI12-BE
shbg110	BC/FUMI22-BE
shbg112	BC/FUMI25-AF
shbg128	BC/FUMI19-BE
shbt053	BC-D-015
shbt059	BC-D-025
shbt072	BC-D-060
shbt078	BC-D-060LN
shbt079	BC-L-075
shby020	BC/FUMI20-BE
shby021	BC/FUMI44-BE
shby022	BC/FUMI09-BE
shby024	BC/FUMI02-AF
shby028	BC/FUMI04-BE
shby031	BC/FUMI01-AF
shby032	BC/FUMI20-AF
shby033	BC/FUMI08-BE
shby034	BC703A-AF
shby035	BC601A-BE
shby036	BC601B-AF
shby037	BC703B-BE
shby038	BC102B-BE
shby039	BC205A-BE
shby040	BC105A-BE
shby041	BC/FUMI14-BE
shby042	BC/FUMI18-BE
shby043	BC/FUMI25-BE
shby044	BC/FUMI39-AF
shby046	BC/FUMI27-BE
shby049	BC/FUMI41-BE
shby050	BC/FUMI43-BE
shby051	BC/FUMI45-BE
shby052	BC/FUMI27-AF
shby236	BC/FUMI02-BE
shby245	BC/FUMI11-BE
shby246	BC/FUMI16-AF
shby249	BC/FUMI40-BE
shcb114	22TC
shcb116	47TC
shcb127	BC-D-038LN
shcb129	BC-D-048
shcb131	BC-D-035
shcb132	BC-D-038
shcb134	BC-D-057
shcb140	K-D-026
shcb141	K-D-011
shcb142	K-D-012
shcb143	K-D-013
shcb145	ULL-L-019
shcb146	ULL-L-031
shcb147	K-D-015
shcb148	K-D-016
shcb149	K-D-017
shcb150	K-D-018
shcb151	K-D-019
shcb153	K-D-021
shcb155	ULL-L-069
shcb156	ULL-L-181
shcb157	ULL-L-112
shcb158	ULL-L-036
shcb159	ULL-L-062
shcb160	ULL-L-105
shcb161	K-D-031
shcb162	K-D-032Q
shcb163	K-D-034
shcb164	K-Pap-035
shce150	BC-L-014
shce152	BC-L-058
shce159	BC-D-101
shce162	BC-L-090
shce_157	BC-L-081
shck150	ULL-D-022
shck161	BC-N-031
shck163	BC-D-031
shck164	BC-D-045
shck165	BC-N-058
shck167	BC-N-083
shck169	BC-N-047
shck170	BC-N-045
shck171	BC-N-074
shck172	BC-N-061
shck173	BC-N-076
shck175	BC-N-054
shck177	BC-D-047
shck178	BC-D-017
shck179	BC-D-032
shck181	BC-D-085
shck182	BC-D-007
shck183	BC-D-056
shck184	BC-D-070
shco064	1599TC
shco066	68TC1
shco067	68TC2
shco069	66TC1
shco070	66TC2
shco072	1599T
shco073	61TC2
shco075	61TC1
shco076	61T
shco077	66T
shco078	68T
shco088	K-D-038
shco090	K-D-028
shco091	K-D-029
shco092	K-D-030
shco093	K-D-040
shco094	K-D-041
shco095	K-D-042
shco097	K-D-044
shco099	K-D-047
shco100	K-Pap-051
shco103	K-D-020
shco104	K-D-022
shco105	K-D-025Q
shco106	K-D-037
shco107	K-D-050
shco109	ULL-D-065
shco110	ULL-D-071
shco111	ULL-D-074
shco112	ULL-MU-079
shco114	ULL-D-083
shco115	ULL-D-096
shco116	ULL-D-099
shco121	K-D-069
shco122	K-D-079
shco123	K-D-061
shcp033	ULL-D-002
shcp034	ULL-L-014
shcp036	ULL-D-169
shcp037	ULL-D-007
shcp040	ULL-D-026
shcp041	ULL-L-028
shcp044	ULL-D-020
shcp048	ULL-L-024
shcp049	ULL-D-027
shcp050	ULL-D-177
shcp052	ULL-D-011
shcp059	ULL-D-023
shcp060	ULL-D-122
shcp061	ULL-L-168
shcp062	ULL-L-176
shcp063	ULL-D-216
shcp065	ULL-L-046
shcp066	ULL-L-111
shcp072	ULL-L-097
shcp073	ULL-D-202
shcp074	ULL-D-214
shcp075	ULL-D-056
shcp076	ULL-MU-060
shcp077	ULL-D-066
shcp078	ULL-L-072
shcp079	ULL-D-080
shcp080	ULL-D-087
shcp081	ULL-L-088
shcp082	ULL-D-201
shcr131	K-D-010
shcr133	BC-D-041
shcr134	BC-L-042
shcr135	BC-D-063
shcr136	BC-D-065
shcr137	K-Mu-001
shcr138	K-D-003
shcr139	K-D-004
shcr140	K-D-005
shcr141	K-R-007
shcr142	K-D-009
shcr144	K-D-006
shdm160	ULL-L-138
shdm161	ULL-L-222
shdm162	ULL-L-136
shdm163	ULL-L-190
shdm164	ULL-D-016
shdm165	ULL-MU-063
shdm166	ULL-D-038
shdm167	ULL-D-013
shdm168	ULL-D-037
shdm169	ULL-D-048
shdm170	ULL-TL-055
shdm171	ULL-D-057
shdo034	AK-T-009
shdo037	AK-T-019
shdo040	AK-T-022
shdo042	AK-T-004
shdo043	AK-T-008
shdo166	AK-T-010
shdo168	AK-T-014
shdo169	AK-T-017
shdp111	ULL-D-075
shdp112	ULL-D-101
shdp113	ULL-TL-107
shdp114	ULL-D-113
shdp115	ULL-T-123
shdp116	ULL-D-132
shdp117	ULL-D-143
shdp118	ULL-D-150
shdp119	ULL-D-165
shdp120	ULL-D-167
shdp121	ULL-D-183
shdp122	ULL-D-184
shdp123	ULL-D-188
shdp124	ULL-DCIS-199
shdp125	ULL-D-230
shdp127	ULL-D-044
shdp128	ULL-D-053
shdp129	ULL-D-067
shdp130	ULL-D-085
shdp233	ULL-D-135
shdp234	ULL-D-134
shdp235	ULL-D-139
shdp236	ULL-D-144
shdp239	K-D-150
shdp240	K-D-151
shdq186	K-D-129
shdq187	K-D-134
shds014	AK-T-001
shds051	BC-D-027
shds052	BC-D-046
shds053	BC-D-050
shds054	BC-D-051
shds055	BC-D-080
shds061	AK-T-002
shds146	AK-T-005
shds149	AK-T-011
shds152	AK-T-015
shds155	AK-T-016
shds252	AK-T-006
shef007	K-D-138
shef046	K-D-124
shef047	K-D-125
shef049	K-D-130
shef050	K-D-135
shef051	K-D-137
shef056	K-D-112
shef066	K-D-111
shef070	K-D-114
shef072	K-D-121
shef087	K-D-144
shef089	K-Med-096Q
shef090	K-Med-098
shef091	K-D-114Q
shef092	K-D-131
shef099	BC-NRm-156
shef132	K-D-115
shef133	K-D-116
shef134	K-D-117
shef135	K-D-118
shef136	K-D-120
shef152	K-D-123
shef153	K-D-126
shef155	K-D-127
shef156	K-D-132
shef171	K-R-158
shef172	K-D-142
shef173	K-D-145
shef186	K-D-080
shef187	K-D-136
shef216	K-Med-097
shef217	K-Med-096
shef218	K-D-143
shef235	K-D-122
shef237	K-D-128
shef238	K-Med-062
sher072	BC-NRm-146
sher108	BC-NRm-151
sher109	BC-N-140
svcc100	BC24
svcc101	BC710A-BE
svcc103	BC214A-AF
svcc104	BC708B-BE
svcc105	BC805A-BE
svcc106	BC115B-BE
svcc107	BC208A-BE
svcc1077	BC1257
svcc108	BC116A-BE
svcc109	BC124B-AF
svcc111	BC124A-BE
svcc1114	BC-A
svcc112	BC118A-AF
svcc113	BC2-LN2
svcc115	BC38
svcc116	BC38-LN38
svcc117	BC37-FA
svcc118	BC35-0
svcc119	BC17
svcc120	BC711B-BE
svcc121	BC805B-AF
svcc122	BC111A-BE
svcc123	BC406A-BE
svcc124	BC808A-BE
svcc125	BC208B-AF
svcc126	BC808A-AF
svcc127	Normal Breast2
svcc130	BC790
svcc131	BC305A-BE
svcc132	BC1369
svcc134	BC118B-BE
svcc135	BC206B-AF
svcc137	BC16
svcc18	Normal Breast-Norway1
svcc36	BC404A-AF
svcc51	BC309A-BE
svcc52	BC114B-AF
svcc53	BC112B-BE
svcc55	BC807A-BE
svcc58	BC305B-AF
svcc61	BC14
svcc63	BC107A-AF
svcc64	BC115A-AF
svcc65	BC711A-AF
svcc66	BC402B-AF
svcc68	BC111B-BE
svcc70	Normal Breast1
svcc76	BC213B-BE
svcc77	BC110A-AF
svcc78	BC110B-BE
svcc79	BC213A-AF
svcc81	BC114A-BE
svcc82	BC710B-AF
svcc83	BC402B-BE
svcc84	BC709B-BE
svcc85	BC709A-AF
svcc86	BC708A-AF
svcc87	BC308B-BE
svcc88	BC117A-BE
svcc89	BC123B-BE
svcc91	BC123A-AF
svcc92	BC214B-BE
svcc93	BC206A-BE
svcc96	BC2
svcc97	BC112A-AF
svcc98	BC107B-BE
svcc99	BC23
svj104	BC31-0
svl002	BC4-LN4
svl003	BC108A-BE
svl004	BC108B-AF
svl005	BC106A-AF
svl006	BC106B-BE
svl007	BC46-LN46
svl012	BC104A-BE
svl013	BC104B-AF
svl014	BC119B-AF
svl015	BC119A-BE
svl016	BC121B-BE
svl017	BC121A-AF
svl018	BC125A-BE
svl019	BC125B-AF
svl020	BC303B-BE
svl021	BC303A-AF
svl022	BC48-0
svl024	Normal Breast3-24k
svl026	BC606B-AF
svl027	BC120A-BE
svl028	BC120B-AF
svl029	BC405A-BE
svl030	BC405B-AF
svl031	BC605B-BE
svl032	BC307A-AF
svl033	BC404B-BE
svl034	BC18
svl035	BC704B-AF
svl036	BC608B-BE
svl037	BC-HBC5
svl038	BC706B-AF
svl039	BC706A-BE
svl040	BC702A-AF
svl041	BC702B-BE
svl042	BC608A-AF
svl103	BC307B-BE
svl104	BC205B-AF
svl106	BC6
svl107	BC20-FA
svl108	BC44
svl109	BC40
svl110	BC45
svn007	BC-HBC6
svn015	BC-HBC4-T1
svo088	BC11-FA
svp082	Normal Breast3-24k
svp091	BC44-24k
D2-1_54278	MCF10A MYC
