# Supplementary material for: Identification of functionally related genes using data mining and data integration: a breast cancer case study
Source: BMC Bioinformatics. 2009 Oct 15;10(Suppl 12):S8. doi: 10.1186/1471-2105-10-S12-S8 (PMC2762073; doi:10.1186/1471-2105-10-S12-S8)
Supplement: Additional file 2 — Ranked gene list, PK. Ranked list of genes functionally related with PK. [file 1471-2105-10-S12-S8-S2.csv]

NCBI Gene ID	NCBI Gene Symbol	max(abs(r+'),abs(r-'))	r+	r+'	r-	r-'	r0	r0'
6932	TCF7	13.4	8.99E-001	1.34E+001	6.72E-001	4.51E+000	5.05E-001	1.89E+000
433	ASGR2	12.96	8.62E-001	1.30E+001	6.32E-001	3.28E+000	6.06E-001	2.84E+000
3484	IGFBP1	12.89	8.73E-001	1.29E+001	6.66E-001	4.36E+000	6.60E-001	3.03E+000
4778	NFE2	12.84	8.73E-001	1.28E+001	4.71E-001	2.58E+000	6.90E-001	2.85E+000
432	ASGR1	12.65	8.86E-001	1.27E+001	5.78E-001	3.88E+000	2.33E-001	1.07E+000
9631	NUP155	12.64	8.64E-001	1.26E+001	3.70E-001	2.62E+000	2.06E-001	9.45E-001
350	APOH	12.6	8.63E-001	1.26E+001	6.06E-001	3.26E+000	5.28E-001	2.11E+000
7044	LEFTY2	12.6	8.72E-001	1.26E+001	5.37E-001	3.13E+000	3.64E-001	1.71E+000
5175	PECAM1	12.59	-4.42E-001	-3.13E+000	-8.51E-001	-1.26E+001	-2.96E-001	1.45E+000
197	AHSG	12.54	8.65E-001	1.25E+001	7.27E-001	3.98E+000	7.01E-001	2.97E+000
10246	SLC17A2	12.54	8.49E-001	1.25E+001	6.03E-001	3.41E+000	5.21E-001	2.65E+000
3757	KCNH2	12.4	8.88E-001	1.24E+001	6.45E-001	3.87E+000	1.70E-002	6.60E-002
6296	ACSM3	12.39	8.59E-001	1.24E+001	8.15E-001	4.54E+000	6.51E-001	2.69E+000
147111	NOTUM	12.39	8.47E-001	1.24E+001	6.24E-001	3.69E+000	6.27E-001	2.94E+000
3698	ITIH2	12.38	8.98E-001	1.24E+001	7.08E-001	3.75E+000	6.54E-001	2.92E+000
221395	GPR116	12.37	-5.58E-001	-3.48E+000	-8.44E-001	-1.24E+001	-5.66E-001	2.88E+000
6906	SERPINA7	12.33	8.70E-001	1.23E+001	6.38E-001	3.50E+000	4.71E-001	1.94E+000
4953	ODC1	12.28	8.58E-001	1.23E+001	4.65E-001	2.94E+000	1.82E-001	8.55E-001
10946	SF3A3	12.28	8.43E-001	1.23E+001	5.43E-001	4.10E+000	1.33E-001	6.90E-001
926	CD8B	12.27	8.41E-001	1.23E+001	5.28E-001	3.91E+000	4.25E-001	1.64E+000
22918	CD93	12.26	-6.30E-001	-3.89E+000	-8.80E-001	-1.23E+001	-5.83E-001	2.18E+000
710	SERPING1	12.24	-6.53E-001	-4.57E+000	-8.64E-001	-1.22E+001	-6.93E-003	3.92E-002
85352	LL22NC03-75B3.6	12.2	8.40E-001	1.22E+001	6.40E-001	3.94E+000	3.16E-001	1.51E+000
3053	SERPIND1	12.2	8.46E-001	1.22E+001	7.12E-001	3.63E+000	5.09E-001	1.76E+000
64762	FAM59A	12.19	8.51E-001	1.22E+001	6.52E-001	4.02E+000	6.53E-001	3.13E+000
1379	CR1L	12.19	8.75E-001	1.22E+001	7.45E-001	5.00E+000	1.07E-001	5.55E-001
2118	ETV4	12.15	8.29E-001	1.22E+001	2.92E-001	1.89E+000	6.42E-001	2.57E+000
440081	DDX12	12.12	8.51E-001	1.21E+001	6.14E-001	4.83E+000	2.61E-004	1.55E-003
130	ADH6	12.12	8.57E-001	1.21E+001	7.06E-001	4.58E+000	3.71E-001	1.62E+000
54507	ADAMTSL4	12.11	8.52E-001	1.21E+001	4.98E-001	3.23E+000	4.58E-001	2.67E+000
8745	ADAM23	12.09	8.70E-001	1.21E+001	6.14E-001	3.42E+000	3.57E-001	1.64E+000
1373	CPS1	12.08	8.65E-001	1.21E+001	6.43E-001	4.36E+000	-2.61E-004	1.28E-003
2237	FEN1	12.03	8.46E-001	1.20E+001	4.42E-001	3.19E+000	1.18E-003	6.22E-003
10661	KLF1	12.02	8.79E-001	1.20E+001	6.73E-001	3.23E+000	2.80E-001	1.05E+000
2626	GATA4	12	8.95E-001	1.20E+001	7.15E-001	5.01E+000	-5.01E-003	2.35E-002
3638	INSIG1	12	8.57E-001	1.20E+001	5.26E-001	3.57E+000	-4.40E-004	2.56E-003
2352	FOLR3	11.97	8.61E-001	1.20E+001	5.31E-001	3.79E+000	-1.28E-003	7.37E-003
2267	FGL1	11.95	8.55E-001	1.19E+001	5.77E-001	3.31E+000	2.86E-001	1.25E+000
9587	MAD2L1BP	11.92	8.61E-001	1.19E+001	4.84E-001	2.98E+000	1.40E-001	6.71E-001
5902	RANBP1	11.9	8.40E-001	1.19E+001	5.56E-001	3.93E+000	1.60E-003	1.06E-002
212	ALAS2	11.9	8.82E-001	1.19E+001	7.07E-001	3.81E+000	7.11E-003	3.02E-002
7036	TFR2	11.89	8.65E-001	1.19E+001	7.31E-001	4.39E+000	-1.48E-002	6.77E-002
672	BRCA1	11.86	8.41E-001	1.19E+001	5.57E-001	3.94E+000	1.52E-004	9.38E-004
3159	HMGA1	11.86	8.65E-001	1.19E+001	5.43E-001	3.68E+000	-1.67E-003	1.12E-002
5347	PLK1	11.85	8.36E-001	1.18E+001	4.08E-001	3.02E+000	-1.99E-003	9.76E-003
57476	GRAMD1B	11.82	8.83E-001	1.18E+001	6.84E-001	4.74E+000	-2.38E-003	1.14E-002
3785	KCNQ2	11.81	8.40E-001	1.18E+001	7.28E-001	3.57E+000	6.54E-001	2.45E+000
11190	CEP250	11.81	8.46E-001	1.18E+001	4.93E-001	3.62E+000	-1.91E-004	1.11E-003
7076	TIMP1	11.81	8.52E-001	1.18E+001	6.84E-001	5.51E+000	1.01E-004	6.37E-004
1281	COL3A1	11.8	-5.93E-001	-4.32E+000	-8.68E-001	-1.18E+001	-8.19E-003	4.18E-002
115416	C7orf30	11.78	8.68E-001	1.18E+001	7.06E-001	5.47E+000	5.64E-004	3.09E-003
890	CCNA2	11.75	8.53E-001	1.18E+001	5.18E-001	3.88E+000	-3.56E-003	1.85E-002
7407	VARS	11.73	8.65E-001	1.17E+001	6.10E-001	5.22E+000	-1.08E-003	6.22E-003
2877	GPX2	11.73	8.57E-001	1.17E+001	5.57E-001	4.21E+000	8.39E-003	4.67E-002
5340	PLG	11.7	8.49E-001	1.17E+001	6.53E-001	5.10E+000	-1.77E-003	1.02E-002
64231	MS4A6A	11.7	-6.28E-001	-4.40E+000	-8.63E-001	-1.17E+001	1.77E-002	8.84E-002
990	CDC6	11.7	8.51E-001	1.17E+001	5.93E-001	3.84E+000	-1.80E-003	1.02E-002
51561	IL23A	11.68	8.66E-001	1.17E+001	6.79E-001	4.56E+000	-4.54E-003	2.31E-002
27255	CNTN6	11.68	-5.98E-001	-3.43E+000	-8.32E-001	-1.17E+001	-3.09E-001	1.58E+000
59	ACTA2	11.68	-7.24E-001	-5.32E+000	-8.61E-001	-1.17E+001	4.94E-004	2.88E-003
2015	EMR1	11.66	8.67E-001	1.17E+001	5.98E-001	3.54E+000	1.74E-001	6.52E-001
5579	PRKCB1	11.65	8.43E-001	1.16E+001	6.48E-001	4.62E+000	-3.11E-003	1.62E-002
7097	TLR2	11.63	-4.73E-001	-2.88E+000	-8.28E-001	-1.16E+001	-3.67E-001	1.80E+000
5230	PGK1	11.62	8.38E-001	1.16E+001	5.45E-001	4.08E+000	3.64E-004	2.33E-003
725	C4BPB	11.57	8.53E-001	1.16E+001	6.80E-001	4.61E+000	5.78E-004	3.06E-003
54069	C21orf45	11.57	8.44E-001	1.16E+001	5.77E-001	4.76E+000	-5.63E-004	3.19E-003
947	CD34	11.56	-5.59E-001	-3.58E+000	-8.60E-001	-1.16E+001	-1.65E-003	7.92E-003
3117	HLA-DQA1	11.56	-6.31E-001	-4.32E+000	-8.34E-001	-1.16E+001	3.94E-004	2.59E-003
2051	EPHB6	11.55	8.27E-001	1.16E+001	6.16E-001	3.69E+000	4.24E-001	2.20E+000
3178	HNRNPA1	11.54	8.29E-001	1.15E+001	6.51E-001	5.32E+000	6.52E-004	3.45E-003
7167	TPI1	11.53	8.52E-001	1.15E+001	4.80E-001	3.36E+000	-1.08E-003	6.84E-003
8076	MFAP5	11.51	-3.03E-001	-2.01E+000	-8.44E-001	-1.15E+001	-4.33E-001	2.12E+000
9123	SLC16A3	11.51	8.24E-001	1.15E+001	3.83E-001	2.36E+000	9.55E-002	5.32E-001
5292	PIM1	11.5	8.43E-001	1.15E+001	4.88E-001	3.84E+000	9.18E-004	5.95E-003
6118	RPA2	11.48	8.31E-001	1.15E+001	6.28E-001	4.48E+000	-1.37E-003	8.31E-003
3823	KLRC3	11.48	8.58E-001	1.15E+001	6.13E-001	3.88E+000	1.21E-003	6.27E-003
1369	CPN1	11.47	8.55E-001	1.15E+001	4.66E-001	3.06E+000	4.87E-001	1.89E+000
3676	ITGA4	11.46	8.59E-001	1.15E+001	7.04E-001	4.83E+000	-4.22E-004	2.07E-003
6424	SFRP4	11.44	-5.69E-001	-3.78E+000	-8.58E-001	-1.14E+001	-1.41E-002	8.09E-002
4522	MTHFD1	11.44	8.41E-001	1.14E+001	6.67E-001	5.04E+000	9.28E-005	5.49E-004
55215	FANCI	11.42	8.31E-001	1.14E+001	4.11E-001	3.21E+000	-5.67E-004	3.36E-003
7023	TFAP4	11.41	8.15E-001	1.14E+001	4.79E-001	3.42E+000	-1.94E-003	1.19E-002
9521	EEF1E1	11.4	8.45E-001	1.14E+001	6.22E-001	4.61E+000	-2.89E-003	1.53E-002
4267	CD99	11.39	8.38E-001	1.14E+001	5.52E-001	4.24E+000	1.92E-003	1.23E-002
55660	PRPF40A	11.38	8.65E-001	1.14E+001	5.46E-001	3.58E+000	3.39E-003	1.82E-002
7153	TOP2A	11.37	8.36E-001	1.14E+001	5.85E-001	4.14E+000	-2.37E-003	1.48E-002
51154	MRTO4	11.37	8.45E-001	1.14E+001	5.10E-001	3.89E+000	9.54E-004	5.31E-003
64943	NT5DC2	11.37	8.34E-001	1.14E+001	5.59E-001	4.10E+000	3.80E-005	2.15E-004
11279	KLF8	11.36	-5.79E-001	-4.45E+000	-8.57E-001	-1.14E+001	2.25E-003	1.23E-002
80155	NARG1	11.36	8.45E-001	1.14E+001	6.13E-001	4.55E+000	1.09E-004	7.63E-004
6632	SNRPD1	11.35	8.30E-001	1.13E+001	6.70E-001	5.19E+000	-1.13E-004	7.91E-004
10875	FGL2	11.35	-6.18E-001	-3.91E+000	-8.60E-001	-1.13E+001	-4.97E-003	2.63E-002
9928	KIF14	11.34	8.32E-001	1.13E+001	5.89E-001	4.52E+000	2.88E-004	1.55E-003
3373	HYAL1	11.34	8.47E-001	1.13E+001	6.09E-001	4.60E+000	1.24E-003	7.33E-003
920	CD4	11.33	-5.22E-001	-3.69E+000	-8.47E-001	-1.13E+001	-5.37E-004	3.13E-003
1874	E2F4	11.33	8.42E-001	1.13E+001	5.10E-001	3.98E+000	-1.12E-003	7.65E-003
6790	AURKA	11.31	8.43E-001	1.13E+001	5.17E-001	3.73E+000	-1.89E-003	1.28E-002
23046	KIF21B	11.31	8.72E-001	1.13E+001	6.38E-001	4.33E+000	-9.99E-004	5.00E-003
6622	SNCA	11.29	8.13E-001	1.13E+001	6.52E-001	3.97E+000	1.91E-003	8.54E-003
894	CCND2	11.29	8.39E-001	1.13E+001	6.24E-001	3.64E+000	-1.73E-003	8.96E-003
4998	ORC1L	11.29	8.10E-001	1.13E+001	7.36E-001	5.75E+000	1.31E-004	6.93E-004
4982	TNFRSF11B	11.29	8.39E-001	1.13E+001	6.25E-001	3.85E+000	-1.48E-003	7.82E-003
6916	TBXAS1	11.27	-5.79E-001	-4.01E+000	-8.33E-001	-1.13E+001	8.38E-004	4.96E-003
4673	NAP1L1	11.27	8.16E-001	1.13E+001	5.10E-001	4.14E+000	5.58E-004	3.61E-003
5933	RBL1	11.26	8.23E-001	1.13E+001	5.64E-001	4.62E+000	-3.57E-006	2.20E-005
79846	FLJ21062	11.25	-4.62E-001	-3.13E+000	-8.39E-001	-1.13E+001	2.47E-003	1.31E-002
1869	E2F1	11.25	8.21E-001	1.13E+001	4.55E-001	3.12E+000	1.18E-003	6.13E-003
1277	COL1A1	11.25	-3.29E-001	-2.28E+000	-8.25E-001	-1.13E+001	-5.93E-004	3.66E-003
2107::10856	ETF1::RUVBL2	11.23	8.52E-001	1.12E+001	5.35E-001	3.78E+000	3.73E-004	2.30E-003
9547	CXCL14	11.23	-7.64E-001	-5.07E+000	-8.54E-001	-1.12E+001	3.07E-004	1.56E-003
4175	MCM6	11.21	8.48E-001	1.12E+001	5.46E-001	3.90E+000	5.15E-004	3.42E-003
6702	SPRR2C	11.21	8.75E-001	1.12E+001	2.72E-001	1.96E+000	5.00E-003	3.64E-002
81611	ANP32E	11.21	8.42E-001	1.12E+001	5.84E-001	4.05E+000	3.42E-004	2.16E-003
9232	PTTG1	11.21	8.54E-001	1.12E+001	6.48E-001	4.89E+000	4.58E-004	3.37E-003
4085	MAD2L1	11.2	8.24E-001	1.12E+001	4.90E-001	3.50E+000	2.81E-003	1.86E-002
2252	FGF7	11.18	-5.59E-001	-4.37E+000	-8.36E-001	-1.12E+001	-8.12E-004	5.57E-003
9342	SNAP29	11.18	8.38E-001	1.12E+001	5.60E-001	4.04E+000	-7.98E-004	5.65E-003
915	CD3D	11.18	8.84E-001	1.12E+001	7.36E-001	4.83E+000	-1.55E-003	8.88E-003
6035	RNASE1	11.18	-5.11E-001	-3.46E+000	-8.33E-001	-1.12E+001	-4.22E-003	2.60E-002
286::54497	ANK1::HEATR5B	11.17	8.28E-001	1.12E+001	5.15E-001	3.33E+000	-1.35E-003	7.13E-003
5004	ORM1	11.17	8.75E-001	1.12E+001	7.12E-001	4.45E+000	-2.36E-003	1.38E-002
6515	SLC2A3	11.16	8.14E-001	1.12E+001	5.81E-001	4.76E+000	-7.66E-004	4.72E-003
29117	BRD7	11.16	8.44E-001	1.12E+001	2.96E-001	2.31E+000	-3.08E-003	1.87E-002
4599	MX1	11.16	-3.61E-001	-2.34E+000	-8.20E-001	-1.12E+001	3.18E-003	1.71E-002
6955	TRA@	11.15	-5.08E-001	-3.93E+000	-8.16E-001	-1.12E+001	-2.21E-003	1.34E-002
414062	CCL3L3	11.15	-5.89E-001	-3.82E+000	-8.45E-001	-1.12E+001	1.40E-003	8.87E-003
9121	SLC16A5	11.13	8.25E-001	1.11E+001	5.42E-001	3.91E+000	-1.11E-005	7.83E-005
586	BCAT1	11.13	8.49E-001	1.11E+001	1.21E-001	6.40E-001	5.67E-001	2.05E+000
8061	FOSL1	11.12	8.77E-001	1.11E+001	7.08E-001	5.30E+000	3.90E-003	2.56E-002
5055	SERPINB2	11.12	8.13E-001	1.11E+001	5.72E-001	3.03E+000	2.25E-001	9.28E-001
3115	HLA-DPB1	11.1	-6.76E-001	-5.41E+000	-8.57E-001	-1.11E+001	-1.45E-003	9.49E-003
5996	RGS1	11.09	-5.88E-001	-3.86E+000	-8.46E-001	-1.11E+001	-7.01E-004	4.15E-003
5054	SERPINE1	11.08	8.26E-001	1.11E+001	6.29E-001	5.37E+000	-8.04E-004	5.09E-003
4052	LTBP1	11.07	8.09E-001	1.11E+001	4.99E-001	3.42E+000	1.17E-003	7.22E-003
3479	IGF1	11.07	-4.67E-001	-3.40E+000	-8.07E-001	-1.11E+001	4.81E-004	3.00E-003
6646	SOAT1	11.06	8.48E-001	1.11E+001	5.17E-001	4.07E+000	-1.39E-003	1.03E-002
6720	SREBF1	11.05	-5.82E-001	-4.70E+000	-7.98E-001	-1.11E+001	-6.95E-004	3.93E-003
4867	NPHP1	11.05	-5.90E-001	-4.57E+000	-8.19E-001	-1.11E+001	1.07E-004	6.66E-004
6193	RPS5	11.05	8.15E-001	1.11E+001	4.58E-001	3.75E+000	2.76E-004	1.91E-003
22880	MORC2	11.05	8.17E-001	1.10E+001	5.63E-001	4.14E+000	2.30E-004	1.58E-003
10129	FRY	11.05	-6.26E-001	-3.96E+000	-8.33E-001	-1.10E+001	-1.08E-003	5.06E-003
10974	C10orf116	11.05	-6.27E-001	-4.90E+000	-8.35E-001	-1.10E+001	3.18E-003	2.04E-002
4605	MYBL2	11.04	8.39E-001	1.10E+001	3.93E-001	2.81E+000	-6.62E-004	4.34E-003
1643	DDB2	11.04	8.03E-001	1.10E+001	6.06E-001	3.93E+000	2.51E-003	1.35E-002
6573	SLC19A1	11.03	8.54E-001	1.10E+001	6.82E-001	4.63E+000	-1.77E-004	1.16E-003
29994	BAZ2B	11.03	-5.35E-001	-4.11E+000	-8.64E-001	-1.10E+001	-2.01E-003	1.16E-002
2348	FOLR1	11.03	8.56E-001	1.10E+001	6.39E-001	4.48E+000	-1.88E-003	1.28E-002
8743	TNFSF10	11.02	-5.08E-001	-3.70E+000	-8.26E-001	-1.10E+001	-3.86E-003	2.38E-002
23076	RRP1B	10.99	8.11E-001	1.10E+001	4.54E-001	3.11E+000	5.90E-004	3.59E-003
10814	CPLX2	10.99	8.41E-001	1.10E+001	7.85E-001	4.37E+000	3.11E-003	1.43E-002
63027	SLC22A23	10.99	-5.66E-001	-4.28E+000	-8.04E-001	-1.10E+001	-2.84E-003	1.84E-002
6878	TAF6	10.99	8.26E-001	1.10E+001	4.47E-001	3.57E+000	-2.26E-004	1.45E-003
10301	DLEU1	10.99	8.33E-001	1.10E+001	6.40E-001	4.83E+000	-1.93E-003	1.32E-002
6130	RPL7A	10.99	8.08E-001	1.10E+001	4.13E-001	3.38E+000	7.21E-003	4.83E-002
3481	IGF2	10.98	8.16E-001	1.10E+001	5.05E-001	4.07E+000	5.90E-004	3.96E-003
81027	TUBB1	10.97	8.49E-001	1.10E+001	4.03E-001	2.64E+000	-1.56E-003	1.00E-002
7187	TRAF3	10.97	8.20E-001	1.10E+001	4.45E-001	3.67E+000	5.01E-003	3.36E-002
4172	MCM3	10.95	8.71E-001	1.09E+001	4.85E-001	3.43E+000	-1.38E-004	9.65E-004
3123	HLA-DRB1	10.94	-6.17E-001	-4.10E+000	-8.55E-001	-1.09E+001	-4.95E-004	2.80E-003
644151	LOC644151	10.94	-6.29E-001	-4.70E+000	-8.22E-001	-1.09E+001	-1.27E-003	9.06E-003
10452	TOMM40	10.94	8.54E-001	1.09E+001	4.23E-001	3.41E+000	1.71E-003	1.24E-002
283375	SLC39A5	10.94	8.96E-001	1.09E+001	6.05E-001	3.15E+000	1.37E-003	5.32E-003
1608	DGKG	10.93	8.53E-001	1.09E+001	6.09E-001	4.09E+000	5.97E-004	3.92E-003
200010	SLC5A9	10.93	8.89E-001	1.09E+001	6.17E-001	2.89E+000	3.45E-003	1.76E-002
8833::728564	GMPS::LOC728564	10.93	8.58E-001	1.09E+001	5.32E-001	4.26E+000	-8.22E-004	5.45E-003
199974	CYP4Z1	10.92	-4.54E-001	-2.53E+000	-8.40E-001	-1.09E+001	-5.04E-001	2.25E+000
7130	TNFAIP6	10.92	-4.24E-001	-2.58E+000	-8.21E-001	-1.09E+001	-5.04E-001	2.57E+000
3119	HLA-DQB1	10.92	-5.37E-001	-4.37E+000	-8.58E-001	-1.09E+001	-9.34E-005	6.20E-004
5596	MAPK4	10.91	8.57E-001	1.09E+001	5.90E-001	3.82E+000	6.49E-004	3.55E-003
7803	PTP4A1	10.9	8.17E-001	1.09E+001	6.11E-001	4.81E+000	-5.16E-005	3.42E-004
2297	FOXD1	10.9	8.31E-001	1.09E+001	6.60E-001	4.43E+000	2.97E-003	1.65E-002
54927	CHCHD3	10.89	8.59E-001	1.09E+001	6.34E-001	5.15E+000	3.37E-004	2.24E-003
84823	LMNB2	10.89	8.48E-001	1.09E+001	4.46E-001	2.99E+000	-1.02E-003	6.62E-003
8431	NR0B2	10.89	8.75E-001	1.09E+001	6.86E-001	4.45E+000	3.30E-003	1.58E-002
6348	CCL3	10.88	-6.95E-001	-5.20E+000	-8.63E-001	-1.09E+001	8.40E-004	4.37E-003
8566	PDXK	10.88	7.83E-001	1.09E+001	5.55E-001	4.08E+000	1.09E-003	7.09E-003
713	C1QB	10.88	-6.47E-001	-4.19E+000	-8.40E-001	-1.09E+001	-8.46E-004	5.42E-003
6119	RPA3	10.88	8.34E-001	1.09E+001	7.38E-001	5.81E+000	9.85E-004	6.82E-003
5036	PA2G4	10.87	8.44E-001	1.09E+001	6.37E-001	5.25E+000	8.30E-004	5.93E-003
9032	TM4SF5	10.86	8.31E-001	1.09E+001	5.94E-001	3.25E+000	-2.74E-003	9.09E-003
89765	RSPH1	10.86	-4.41E-001	-3.81E+000	-8.25E-001	-1.09E+001	-4.36E-003	2.79E-002
55205	ZNF532	10.85	-3.71E-001	-2.99E+000	-8.47E-001	-1.08E+001	1.52E-004	1.09E-003
54892	NCAPG2	10.84	8.39E-001	1.08E+001	3.59E-001	2.18E+000	6.81E-003	3.97E-002
219972	MPEG1	10.84	-4.18E-001	-2.09E+000	-8.57E-001	-1.08E+001	4.32E-004	2.44E-003
54838	C10orf26	10.83	-5.12E-001	-3.62E+000	-8.64E-001	-1.08E+001	3.06E-003	2.16E-002
1842	ECM2	10.82	-6.41E-001	-4.44E+000	-8.72E-001	-1.08E+001	-5.58E-004	3.30E-003
29995	LMCD1	10.82	-4.89E-001	-3.35E+000	-8.04E-001	-1.08E+001	-2.54E-004	1.39E-003
948	CD36	10.82	-6.35E-001	-4.06E+000	-8.47E-001	-1.08E+001	2.27E-004	1.30E-003
25902	MTHFD1L	10.82	8.02E-001	1.08E+001	5.42E-001	4.37E+000	-3.46E-004	1.99E-003
776	CACNA1D	10.81	-6.07E-001	-4.78E+000	-8.17E-001	-1.08E+001	2.46E-004	1.65E-003
57696	DDX55	10.8	8.43E-001	1.08E+001	4.39E-001	3.51E+000	1.58E-003	1.19E-002
9638	FEZ1	10.79	8.09E-001	1.08E+001	4.48E-001	3.29E+000	1.36E-003	9.41E-003
6595	SMARCA2	10.79	-4.35E-001	-2.98E+000	-8.30E-001	-1.08E+001	-1.82E-003	1.06E-002
27316	RBMX	10.78	7.84E-001	1.08E+001	5.52E-001	4.13E+000	-1.41E-004	1.02E-003
7078	TIMP3	10.78	-4.37E-001	-3.66E+000	-8.10E-001	-1.08E+001	-3.71E-005	2.35E-004
100132770	LOC100132770	10.77	8.26E-001	1.08E+001	5.00E-001	3.68E+000	-5.62E-004	3.60E-003
10382	TUBB4	10.77	8.88E-001	1.08E+001	5.67E-001	2.95E+000	-2.04E-003	1.23E-002
27000	ZRF1	10.76	8.11E-001	1.08E+001	4.58E-001	3.94E+000	5.96E-004	3.67E-003
27166	PRELID1	10.76	8.27E-001	1.08E+001	3.08E-001	2.69E+000	1.66E-004	1.16E-003
55268	ECHDC2	10.75	-7.19E-001	-5.57E+000	-8.04E-001	-1.08E+001	-9.77E-004	7.12E-003
203068	TUBB	10.74	8.21E-001	1.07E+001	5.47E-001	4.37E+000	-6.86E-004	5.09E-003
6241	RRM2	10.74	8.21E-001	1.07E+001	5.57E-001	4.49E+000	2.75E-004	1.61E-003
958::3480	CD40::IGF1R	10.74	-5.92E-001	-4.66E+000	-8.19E-001	-1.07E+001	-2.40E-003	1.63E-002
9787	DLGAP5	10.72	8.40E-001	1.07E+001	5.66E-001	4.20E+000	-1.24E-003	8.11E-003
1003	CDH5	10.72	-6.44E-001	-4.99E+000	-8.37E-001	-1.07E+001	-1.69E-003	1.14E-002
7060	THBS4	10.72	-4.00E-001	-2.74E+000	-8.55E-001	-1.07E+001	-9.59E-005	5.91E-004
116224	FAM122A	10.72	-3.77E-001	-2.47E+000	-8.37E-001	-1.07E+001	-1.18E-003	8.29E-003
23333	DPY19L1	10.7	8.11E-001	1.07E+001	5.65E-001	3.75E+000	-3.64E-003	2.30E-002
9768	KIAA0101	10.7	8.19E-001	1.07E+001	6.64E-001	4.65E+000	-1.52E-005	9.62E-005
9610	RIN1	10.7	8.20E-001	1.07E+001	6.99E-001	5.64E+000	-7.12E-004	4.27E-003
8854	ALDH1A2	10.7	8.56E-001	1.07E+001	6.85E-001	4.89E+000	-1.72E-003	1.10E-002
8092	ALX1	10.69	8.33E-001	1.07E+001	6.77E-001	4.39E+000	-4.28E-004	2.14E-003
1488	CTBP2	10.69	-3.72E-001	-2.86E+000	-7.71E-001	-1.07E+001	-3.94E-003	2.61E-002
6483	ST3GAL2	10.69	7.75E-001	1.07E+001	4.83E-001	3.80E+000	-1.25E-003	8.19E-003
347	APOD	10.69	-6.35E-001	-5.31E+000	-8.42E-001	-1.07E+001	1.56E-004	1.08E-003
6520	SLC3A2	10.68	8.42E-001	1.07E+001	4.63E-001	3.37E+000	2.40E-004	1.73E-003
144423	GLT1D1	10.68	8.29E-001	1.07E+001	6.31E-001	4.76E+000	3.52E-004	2.39E-003
10964	IFI44L	10.68	-5.15E-001	-3.75E+000	-8.07E-001	-1.07E+001	1.41E-003	9.54E-003
8266	UBL4A	10.68	8.31E-001	1.07E+001	2.65E-001	2.17E+000	2.51E-004	1.90E-003
116372	LYPD1	10.68	8.49E-001	1.07E+001	5.08E-001	3.87E+000	-2.18E-003	1.54E-002
8477	GPR65	10.67	-5.52E-001	-2.53E+000	-8.44E-001	-1.07E+001	-5.43E-003	1.96E-002
57659	ZBTB4	10.66	-3.35E-001	-2.66E+000	-8.08E-001	-1.07E+001	9.75E-004	6.09E-003
2646	GCKR	10.66	8.56E-001	1.07E+001	4.03E-001	2.21E+000	4.32E-001	1.62E+000
9086	EIF1AY	10.66	8.59E-001	1.07E+001	5.51E-001	4.05E+000	2.72E-004	1.78E-003
7844	RNF103	10.65	-6.41E-001	-4.35E+000	-8.22E-001	-1.07E+001	6.26E-005	4.47E-004
253842	LOC253842	10.65	8.50E-001	1.07E+001	6.90E-001	5.07E+000	-8.84E-004	5.79E-003
10962	MLLT11	10.65	8.73E-001	1.07E+001	6.49E-001	4.63E+000	4.29E-004	2.85E-003
3687	ITGAX	10.65	-4.57E-001	-3.42E+000	-8.17E-001	-1.07E+001	1.54E-003	1.01E-002
6546	SLC8A1	10.64	-6.39E-001	-3.38E+000	-8.16E-001	-1.06E+001	2.14E-003	1.11E-002
55301	OLAH	10.63	8.06E-001	1.06E+001	6.10E-001	3.76E+000	-9.07E-004	6.09E-003
10180	RBM6	10.63	-5.16E-001	-4.09E+000	-8.38E-001	-1.06E+001	7.11E-004	4.02E-003
6240	RRM1	10.63	8.25E-001	1.06E+001	5.16E-001	3.61E+000	2.33E-003	1.56E-002
10016	PDCD6	10.63	8.35E-001	1.06E+001	4.97E-001	2.81E+000	3.31E-001	1.28E+000
910	CD1B	10.62	8.34E-001	1.06E+001	4.13E-001	1.98E+000	1.11E-004	6.06E-004
5294	PIK3CG	10.61	7.87E-001	1.06E+001	4.01E-001	2.83E+000	9.54E-004	5.73E-003
26471	NUPR1	10.61	-6.77E-001	-5.20E+000	-8.21E-001	-1.06E+001	-1.27E-004	8.24E-004
221	ALDH3B1	10.6	7.79E-001	1.06E+001	6.22E-001	4.78E+000	1.68E-004	1.07E-003
117246	FTSJ3	10.59	7.94E-001	1.06E+001	3.33E-001	2.47E+000	6.11E-004	3.56E-003
56995	TULP4	10.59	8.37E-001	1.06E+001	4.81E-001	3.91E+000	-1.72E-003	1.27E-002
83937	RASSF4	10.58	8.09E-001	1.06E+001	5.46E-001	4.53E+000	9.75E-004	6.39E-003
332	BIRC5	10.58	8.31E-001	1.06E+001	5.32E-001	4.29E+000	2.88E-003	2.06E-002
5557	PRIM1	10.58	8.39E-001	1.06E+001	5.77E-001	4.00E+000	2.68E-004	1.78E-003
891	CCNB1	10.57	8.36E-001	1.06E+001	7.18E-001	4.54E+000	-4.50E-003	3.05E-002
84981	C17orf91	10.56	-3.79E-001	-2.91E+000	-8.07E-001	-1.06E+001	2.72E-004	1.82E-003
10541	ANP32B	10.55	8.32E-001	1.06E+001	5.06E-001	3.82E+000	-1.20E-003	8.72E-003
51067	YARS2	10.55	8.05E-001	1.06E+001	5.16E-001	4.03E+000	4.22E-004	3.16E-003
145501	THSD3	10.55	8.29E-001	1.06E+001	7.85E-001	4.23E+000	-4.16E-003	1.61E-002
699	BUB1	10.55	8.34E-001	1.06E+001	7.53E-001	4.12E+000	2.50E-003	1.56E-002
9551	ATP5J2	10.55	7.82E-001	1.06E+001	4.48E-001	3.38E+000	2.60E-003	1.90E-002
7468	WHSC1	10.55	8.56E-001	1.06E+001	5.12E-001	2.85E+000	-3.92E-004	2.39E-003
29841	GRHL1	10.54	-3.94E-001	-3.00E+000	-8.14E-001	-1.05E+001	2.78E-004	1.98E-003
5603	MAPK13	10.54	8.64E-001	1.05E+001	6.68E-001	5.62E+000	7.17E-004	5.17E-003
389421	LIN28B	10.54	8.85E-001	1.05E+001	2.34E-001	8.74E-001	3.70E-001	1.38E+000
138050	HGSNAT	10.54	-4.89E-001	-3.72E+000	-8.15E-001	-1.05E+001	-3.50E-003	2.60E-002
284325	C19orf54	10.54	8.52E-001	1.05E+001	4.73E-001	2.99E+000	1.43E-003	9.36E-003
5460	POU5F1	10.54	8.28E-001	1.05E+001	5.64E-001	3.57E+000	2.27E-003	1.24E-002
25780	RASGRP3	10.54	-5.68E-001	-3.41E+000	-8.72E-001	-1.05E+001	-4.26E-003	1.95E-002
11065	UBE2C	10.53	8.40E-001	1.05E+001	3.05E-001	2.62E+000	1.14E-003	8.45E-003
4326	MMP17	10.53	8.46E-001	1.05E+001	3.04E-001	2.17E+000	2.46E-003	1.74E-002
8404	SPARCL1	10.52	-7.52E-001	-5.37E+000	-8.59E-001	-1.05E+001	4.73E-003	3.14E-002
273	AMPH	10.52	-6.14E-001	-3.74E+000	-8.12E-001	-1.05E+001	-2.32E-004	1.21E-003
283788	LOC283788	10.51	-5.87E-001	-4.55E+000	-8.21E-001	-1.05E+001	7.22E-004	5.31E-003
3554	IL1R1	10.51	-5.48E-001	-4.31E+000	-8.23E-001	-1.05E+001	8.46E-005	5.80E-004
2706	GJB2	10.51	-5.16E-001	-3.90E+000	-8.18E-001	-1.05E+001	1.26E-003	7.84E-003
9957	HS3ST1	10.51	-5.68E-001	-3.89E+000	-8.31E-001	-1.05E+001	5.08E-003	3.33E-002
260293	CYP4X1	10.5	-5.92E-001	-4.59E+000	-8.01E-001	-1.05E+001	-7.74E-004	4.10E-003
51388	NIP7	10.5	8.12E-001	1.05E+001	2.85E-001	1.76E+000	4.42E-003	2.50E-002
10777	ARPP-21	10.5	8.20E-001	1.05E+001	5.62E-001	3.46E+000	-2.18E-003	1.33E-002
10606	PAICS	10.5	8.30E-001	1.05E+001	5.48E-001	4.39E+000	5.08E-004	3.70E-003
9263	STK17A	10.49	7.98E-001	1.05E+001	4.95E-001	3.99E+000	4.29E-004	2.88E-003
5950	RBP4	10.49	8.19E-001	1.05E+001	3.75E-001	2.73E+000	5.77E-004	4.20E-003
9706	ULK2	10.49	-4.73E-001	-3.41E+000	-8.17E-001	-1.05E+001	7.54E-004	4.95E-003
100133166	LOC100133166	10.48	8.31E-001	1.05E+001	4.17E-001	3.12E+000	-1.09E-003	7.52E-003
79613	TMCO7	10.48	8.13E-001	1.05E+001	4.98E-001	3.79E+000	-8.20E-004	5.50E-003
11315	PARK7	10.48	7.99E-001	1.05E+001	6.32E-001	4.56E+000	-7.58E-004	4.74E-003
5775	PTPN4	10.47	-4.39E-001	-2.91E+000	-8.41E-001	-1.05E+001	-2.19E-003	1.26E-002
29959::6235	NRBP1::RPS29	10.46	-4.21E-001	-3.00E+000	-8.40E-001	-1.05E+001	-4.49E-004	2.80E-003
2633	GBP1	10.45	-5.91E-001	-4.26E+000	-7.84E-001	-1.05E+001	-1.66E-003	1.11E-002
8227	SFRS17A	10.45	8.32E-001	1.05E+001	7.16E-001	4.41E+000	4.87E-004	2.80E-003
716	C1S	10.45	-6.17E-001	-4.53E+000	-8.13E-001	-1.04E+001	-2.41E-003	1.56E-002
2615	LRRC32	10.44	-6.56E-001	-4.73E+000	-8.64E-001	-1.04E+001	-9.30E-004	5.88E-003
4609	MYC	10.44	7.89E-001	1.04E+001	5.82E-001	4.91E+000	7.51E-005	5.41E-004
10204	NUTF2	10.44	7.83E-001	1.04E+001	5.72E-001	4.88E+000	-7.68E-004	5.15E-003
376497	SLC27A1	10.44	-5.08E-001	-3.87E+000	-8.44E-001	-1.04E+001	4.44E-003	2.91E-002
10451	VAV3	10.44	-5.95E-001	-4.53E+000	-8.10E-001	-1.04E+001	2.16E-003	1.43E-002
83439::9861	TCF7L1::PSMD6	10.44	8.38E-001	1.04E+001	5.83E-001	4.28E+000	-2.65E-005	1.74E-004
3822	KLRC2	10.44	8.23E-001	1.04E+001	6.02E-001	4.66E+000	-1.19E-003	8.10E-003
10712	C1orf2	10.43	8.38E-001	1.04E+001	3.98E-001	3.30E+000	-1.32E-004	9.59E-004
3359	HTR3A	10.43	8.20E-001	1.04E+001	5.55E-001	2.99E+000	1.27E-002	5.39E-002
55726	C12orf11	10.43	7.98E-001	1.04E+001	6.73E-001	3.81E+000	4.95E-004	2.80E-003
399979	SNX19	10.42	-3.78E-001	-3.00E+000	-7.88E-001	-1.04E+001	-1.25E-003	7.69E-003
85364	ZCCHC3	10.42	8.04E-001	1.04E+001	4.90E-001	3.89E+000	2.80E-003	1.86E-002
79039	DDX54	10.42	8.37E-001	1.04E+001	3.40E-001	2.54E+000	7.56E-004	5.40E-003
10988	METAP2	10.42	7.92E-001	1.04E+001	6.33E-001	5.37E+000	-4.00E-004	2.85E-003
6356	CCL11	10.42	-5.35E-001	-3.82E+000	-8.48E-001	-1.04E+001	-2.06E-003	1.32E-002
50618	ITSN2	10.41	-6.12E-001	-4.94E+000	-7.91E-001	-1.04E+001	-1.14E-003	8.32E-003
818	CAMK2G	10.4	8.47E-001	1.04E+001	4.40E-001	3.43E+000	4.21E-004	2.98E-003
10280	OPRS1	10.4	8.20E-001	1.04E+001	5.43E-001	3.99E+000	4.06E-004	2.69E-003
995	CDC25C	10.4	8.55E-001	1.04E+001	4.84E-001	3.49E+000	-2.16E-004	1.51E-003
23468	CBX5	10.4	8.07E-001	1.04E+001	6.29E-001	4.66E+000	2.65E-003	1.59E-002
255743	NPNT	10.4	-5.11E-001	-3.65E+000	-8.25E-001	-1.04E+001	6.18E-004	4.19E-003
131566	DCBLD2	10.4	8.14E-001	1.04E+001	4.91E-001	3.90E+000	9.76E-004	7.24E-003
171024	SYNPO2	10.4	-6.90E-001	-3.78E+000	-8.27E-001	-1.04E+001	5.17E-003	3.35E-002
22948	CCT5	10.4	8.09E-001	1.04E+001	5.11E-001	3.96E+000	3.10E-003	1.89E-002
5414	SEPT4	10.39	-4.03E-001	-3.28E+000	-8.35E-001	-1.04E+001	-9.89E-004	7.27E-003
4222	MEOX1	10.39	-7.19E-001	-4.31E+000	-8.24E-001	-1.04E+001	-6.51E-004	3.85E-003
10365	KLF2	10.39	-6.39E-001	-4.38E+000	-8.04E-001	-1.04E+001	-7.06E-004	4.52E-003
55796	MBNL3	10.39	8.09E-001	1.04E+001	6.00E-001	3.55E+000	7.84E-004	3.84E-003
10485	C1orf61	10.39	8.60E-001	1.04E+001	6.96E-001	4.92E+000	5.45E-004	3.78E-003
7283	TUBG1	10.39	8.37E-001	1.04E+001	5.64E-001	4.85E+000	6.06E-004	4.54E-003
246721	POLR2J2	10.38	8.13E-001	1.04E+001	4.67E-001	3.99E+000	-4.92E-004	3.71E-003
79882	ZC3H14	10.38	8.01E-001	1.04E+001	5.49E-001	4.00E+000	6.38E-005	4.64E-004
54596	L1TD1	10.38	8.59E-001	1.04E+001	6.36E-001	4.07E+000	2.23E-003	1.26E-002
55143	CDCA8	10.38	8.50E-001	1.04E+001	3.82E-001	2.48E+000	-1.25E-003	8.31E-003
6354	CCL7	10.38	-5.39E-001	-3.62E+000	-7.98E-001	-1.04E+001	-1.78E-004	1.14E-003
8894	EIF2S2	10.38	7.87E-001	1.04E+001	4.87E-001	3.87E+000	4.47E-005	3.22E-004
30849	PIK3R4	10.37	8.05E-001	1.04E+001	1.67E-001	1.29E+000	8.99E-004	6.61E-003
200407	CREG2	10.37	8.74E-001	1.04E+001	4.98E-001	2.73E+000	-1.54E-003	8.55E-003
6347	CCL2	10.37	-3.98E-001	-2.76E+000	-8.00E-001	-1.04E+001	1.91E-004	1.39E-003
2266	FGG	10.37	8.73E-001	1.04E+001	5.09E-001	2.74E+000	4.00E-003	2.22E-002
654466	KGFLP2	10.37	-4.96E-001	-3.06E+000	-8.33E-001	-1.04E+001	3.66E-004	2.37E-003
201229	LOC201229	10.37	-3.95E-001	-2.96E+000	-8.33E-001	-1.04E+001	1.22E-003	8.35E-003
3242	HPD	10.37	8.79E-001	1.04E+001	5.64E-001	2.26E+000	-6.30E-003	2.60E-002
7802	DNALI1	10.37	-4.92E-001	-3.68E+000	-8.30E-001	-1.04E+001	2.24E-003	1.50E-002
4316	MMP7	10.37	-5.86E-001	-4.02E+000	-7.95E-001	-1.04E+001	1.53E-004	1.08E-003
6513	SLC2A1	10.36	8.27E-001	1.04E+001	3.34E-001	2.31E+000	-2.50E-004	1.71E-003
1000	CDH2	10.36	8.09E-001	1.04E+001	3.00E-001	1.95E+000	-1.25E-003	7.79E-003
4174	MCM5	10.36	8.16E-001	1.04E+001	4.93E-001	3.62E+000	-1.56E-004	9.97E-004
4124	MAN2A1	10.36	8.14E-001	1.04E+001	4.94E-001	3.66E+000	1.63E-004	1.19E-003
949	SCARB1	10.36	8.24E-001	1.04E+001	3.68E-001	2.83E+000	-1.88E-004	1.27E-003
3897	L1CAM	10.35	8.69E-001	1.04E+001	7.37E-001	4.42E+000	4.95E-004	3.25E-003
7538	ZFP36	10.35	-5.51E-001	-4.27E+000	-7.80E-001	-1.04E+001	1.11E-003	8.28E-003
83716	CRISPLD2	10.35	-7.29E-001	-5.92E+000	-7.74E-001	-1.04E+001	-3.49E-003	2.21E-002
9056	SLC7A7	10.35	-5.93E-001	-4.15E+000	-8.40E-001	-1.04E+001	-8.77E-004	6.01E-003
8577	TMEFF1	10.35	8.06E-001	1.04E+001	5.64E-001	3.56E+000	-1.33E-003	8.52E-003
11073	TOPBP1	10.35	8.45E-001	1.03E+001	4.78E-001	3.34E+000	4.48E-003	3.10E-002
9697	TRAM2	10.35	7.94E-001	1.03E+001	2.94E-001	2.28E+000	-1.81E-004	1.29E-003
10527	IPO7	10.34	8.05E-001	1.03E+001	4.61E-001	3.75E+000	3.83E-004	2.65E-003
1033	CDKN3	10.34	8.56E-001	1.03E+001	5.20E-001	3.75E+000	-4.23E-004	2.93E-003
57496	MKL2	10.34	-3.73E-001	-2.87E+000	-7.64E-001	-1.03E+001	3.87E-004	2.54E-003
9648	GCC2	10.34	-4.36E-001	-2.96E+000	-8.33E-001	-1.03E+001	1.16E-003	7.43E-003
29089	UBE2T	10.34	8.22E-001	1.03E+001	5.76E-001	4.35E+000	-3.27E-004	2.20E-003
2350	FOLR2	10.33	8.73E-001	1.03E+001	3.55E-001	2.64E+000	-4.32E-004	2.96E-003
57209	ZNF248	10.33	-4.52E-001	-3.29E+000	-8.38E-001	-1.03E+001	5.66E-004	3.80E-003
4153	MBL2	10.33	8.09E-001	1.03E+001	5.81E-001	3.85E+000	4.25E-004	2.88E-003
8549	LGR5	10.32	8.57E-001	1.03E+001	2.22E-001	1.72E+000	-5.04E-005	3.23E-004
81493	SYNC1	10.32	7.82E-001	1.03E+001	4.48E-001	2.97E+000	1.49E-004	9.06E-004
140883	ZNF280B	10.32	8.43E-001	1.03E+001	6.31E-001	3.84E+000	1.59E-003	8.85E-003
292	SLC25A5	10.32	7.94E-001	1.03E+001	1.95E-001	1.60E+000	-1.46E-003	1.10E-002
11113	CIT	10.32	8.31E-001	1.03E+001	5.79E-001	4.01E+000	3.88E-003	2.60E-002
27128	PSCD4	10.31	-5.58E-001	-3.74E+000	-8.13E-001	-1.03E+001	-2.60E-003	1.62E-002
7472	WNT2	10.31	-5.00E-001	-3.87E+000	-7.91E-001	-1.03E+001	-3.21E-004	1.93E-003
2632	GBE1	10.31	8.12E-001	1.03E+001	6.99E-001	5.46E+000	1.44E-003	1.05E-002
1104	RCC1	10.3	7.90E-001	1.03E+001	5.92E-001	4.31E+000	2.02E-004	1.46E-003
2305	FOXM1	10.3	8.41E-001	1.03E+001	4.40E-001	3.63E+000	-7.59E-005	5.52E-004
7706	TRIM25	10.3	7.68E-001	1.03E+001	3.49E-001	2.77E+000	-2.45E-003	1.66E-002
84681	HINT2	10.3	8.22E-001	1.03E+001	7.26E-001	4.23E+000	-1.36E-003	9.14E-003
7447	VSNL1	10.29	8.27E-001	1.03E+001	4.25E-001	3.61E+000	-2.57E-005	1.91E-004
3078	CFHR1	10.29	-4.13E-001	-3.35E+000	-8.11E-001	-1.03E+001	-1.37E-004	9.56E-004
51108	METTL9	10.29	7.72E-001	1.03E+001	4.27E-001	2.89E+000	4.52E-003	2.83E-002
23310	NCAPD3	10.29	8.43E-001	1.03E+001	5.25E-001	4.55E+000	9.75E-005	7.16E-004
8021	NUP214	10.29	8.35E-001	1.03E+001	5.06E-001	3.39E+000	-4.30E-005	2.82E-004
55299	BXDC2	10.29	8.35E-001	1.03E+001	4.67E-001	3.61E+000	-1.46E-003	1.05E-002
11224	RPL35	10.29	8.16E-001	1.03E+001	4.62E-001	3.87E+000	-5.26E-004	3.86E-003
6920	TCEA3	10.29	-4.24E-001	-3.69E+000	-7.94E-001	-1.03E+001	1.80E-003	1.19E-002
54908	CCDC99	10.29	8.49E-001	1.03E+001	5.46E-001	3.37E+000	1.98E-004	1.33E-003
54829	ASPN	10.29	-6.13E-001	-4.33E+000	-8.43E-001	-1.03E+001	-9.44E-005	6.26E-004
55646	LYAR	10.29	8.37E-001	1.03E+001	6.28E-001	5.29E+000	-2.98E-004	2.00E-003
8662	EIF3B	10.28	8.23E-001	1.03E+001	5.42E-001	4.06E+000	1.20E-003	8.65E-003
5193	PEX12	10.28	-3.82E-001	-3.15E+000	-7.93E-001	-1.03E+001	7.79E-004	5.78E-003
2744::9518	GLS::GDF15	10.28	8.60E-001	1.03E+001	5.36E-001	3.35E+000	1.58E-003	1.02E-002
57128	LYRM4	10.28	8.37E-001	1.03E+001	3.11E-001	2.35E+000	-3.33E-004	2.35E-003
2805	GOT1	10.28	7.98E-001	1.03E+001	6.04E-001	4.60E+000	-5.06E-004	3.72E-003
3171	FOXA3	10.28	8.25E-001	1.03E+001	6.43E-001	4.90E+000	-1.26E-003	7.43E-003
2271	FH	10.27	8.39E-001	1.03E+001	5.30E-001	4.37E+000	5.30E-004	3.78E-003
1012	CDH13	10.27	7.72E-001	1.03E+001	4.58E-001	3.36E+000	1.99E-003	1.32E-002
3014	H2AFX	10.27	8.17E-001	1.03E+001	6.19E-001	4.55E+000	1.19E-003	8.52E-003
3459	IFNGR1	10.27	-6.09E-001	-4.71E+000	-7.63E-001	-1.03E+001	9.63E-004	7.33E-003
5984	RFC4	10.27	8.17E-001	1.03E+001	4.13E-001	2.83E+000	-4.23E-004	2.77E-003
79081	C11orf48	10.26	8.38E-001	1.03E+001	3.77E-001	2.67E+000	-2.05E-003	1.44E-002
7804	LRP8	10.26	8.24E-001	1.03E+001	4.78E-001	3.61E+000	-2.17E-003	1.55E-002
6881	TAF10	10.26	8.06E-001	1.03E+001	5.35E-001	3.97E+000	1.85E-004	1.33E-003
3209	HOXA13	10.25	7.86E-001	1.03E+001	5.35E-001	4.54E+000	8.71E-005	6.04E-004
152404	IGSF11	10.25	8.03E-001	1.02E+001	4.14E-001	2.55E+000	5.28E-004	2.99E-003
3992	FADS1	10.25	8.28E-001	1.02E+001	6.00E-001	4.16E+000	4.02E-004	2.61E-003
1019	CDK4	10.24	8.20E-001	1.02E+001	4.86E-001	3.40E+000	1.91E-003	1.35E-002
23460	ABCA6	10.24	-5.42E-001	-2.54E+000	-8.39E-001	-1.02E+001	-7.20E-003	3.53E-002
10265	IRX5	10.23	-3.59E-001	-2.46E+000	-7.92E-001	-1.02E+001	3.17E-003	2.05E-002
3778	KCNMA1	10.23	8.41E-001	1.02E+001	4.18E-001	2.58E+000	4.32E-003	2.59E-002
54737	MPHOSPH8	10.22	-5.00E-001	-4.36E+000	-8.13E-001	-1.02E+001	1.96E-004	1.37E-003
5018	OXA1L	10.22	7.75E-001	1.02E+001	2.90E-001	2.39E+000	1.02E-003	6.90E-003
191585	PLAC4	10.22	-5.48E-001	-3.55E+000	-8.13E-001	-1.02E+001	-4.03E-003	2.55E-002
6563	SLC14A1	10.22	8.43E-001	1.02E+001	6.37E-001	4.18E+000	1.20E-004	8.04E-004
56243	KIAA1217	10.21	-6.52E-001	-4.66E+000	-8.69E-001	-1.02E+001	-3.48E-004	2.36E-003
54517	PUS7	10.21	8.02E-001	1.02E+001	3.73E-001	2.42E+000	1.89E-004	1.24E-003
2026	ENO2	10.21	8.10E-001	1.02E+001	5.45E-001	4.18E+000	-5.27E-004	3.80E-003
5425	POLD2	10.21	8.10E-001	1.02E+001	6.48E-001	4.72E+000	8.00E-004	5.48E-003
2634	GBP2	10.21	-6.08E-001	-4.26E+000	-8.05E-001	-1.02E+001	-1.11E-003	7.55E-003
994	CDC25B	10.21	8.39E-001	1.02E+001	5.33E-001	4.23E+000	-1.50E-003	1.07E-002
729082	LOC729082	10.21	8.17E-001	1.02E+001	5.26E-001	4.07E+000	2.72E-003	1.96E-002
10418	SPON1	10.2	-6.58E-001	-4.65E+000	-8.36E-001	-1.02E+001	1.55E-003	1.07E-002
6585	SLIT1	10.2	8.47E-001	1.02E+001	7.54E-001	3.62E+000	-3.25E-003	1.45E-002
653820	FAM72B	10.19	8.50E-001	1.02E+001	3.45E-001	2.26E+000	1.08E-003	7.16E-003
362	AQP5	10.19	-5.15E-001	-4.15E+000	-7.64E-001	-1.02E+001	-8.09E-004	5.55E-003
10998	SLC27A5	10.19	8.06E-001	1.02E+001	4.09E-001	3.32E+000	-1.08E-003	7.98E-003
339287	MSL-1	10.18	8.21E-001	1.02E+001	4.37E-001	3.12E+000	-4.49E-004	3.14E-003
26748	GAGE12I	10.18	8.40E-001	1.02E+001	6.90E-001	4.47E+000	-2.89E-004	1.92E-003
84220	RGPD5	10.18	-5.56E-001	-4.58E+000	-7.83E-001	-1.02E+001	-5.78E-004	4.29E-003
2168	FABP1	10.18	8.37E-001	1.02E+001	4.75E-001	3.29E+000	-1.02E-003	6.95E-003
9361	LONP1	10.17	8.17E-001	1.02E+001	5.47E-001	4.13E+000	-7.04E-004	5.08E-003
655	BMP7	10.17	8.39E-001	1.02E+001	5.21E-001	3.68E+000	-1.47E-003	1.01E-002
4490	MT1B	10.17	7.96E-001	1.02E+001	4.27E-001	2.96E+000	9.58E-004	6.77E-003
5918	RARRES1	10.16	-3.98E-001	-2.29E+000	-8.32E-001	-1.02E+001	1.67E-004	1.03E-003
4439	MSH5	10.16	8.32E-001	1.02E+001	6.42E-001	5.06E+000	2.72E-004	1.76E-003
85379	CTA-221G9.4	10.16	-5.19E-001	-4.08E+000	-7.93E-001	-1.02E+001	4.91E-004	3.14E-003
8202	NCOA3	10.15	8.05E-001	1.02E+001	4.78E-001	4.12E+000	1.35E-003	1.01E-002
11223	MSTP9	10.15	-5.47E-001	-4.38E+000	-7.97E-001	-1.01E+001	-5.08E-004	3.55E-003
58477::3177	SRPRB::SLC29A2	10.15	7.92E-001	1.01E+001	3.22E-001	2.54E+000	1.46E-003	1.05E-002
55723	ASF1B	10.15	8.23E-001	1.01E+001	5.01E-001	3.44E+000	1.17E-004	8.10E-004
137872	ADHFE1	10.15	-3.53E-001	-3.23E+000	-8.40E-001	-1.01E+001	-8.58E-004	6.42E-003
29968	PSAT1	10.15	8.31E-001	1.01E+001	5.38E-001	3.36E+000	4.12E-004	2.67E-003
84815	MGC12916	10.15	8.37E-001	1.01E+001	6.18E-001	2.96E+000	5.06E-004	2.53E-003
9883	POM121	10.14	7.67E-001	1.01E+001	4.20E-001	3.54E+000	3.97E-004	2.84E-003
10910	SUGT1	10.14	8.07E-001	1.01E+001	5.51E-001	4.16E+000	3.82E-003	2.76E-002
1300	COL10A1	10.14	-5.28E-001	-2.94E+000	-8.63E-001	-1.01E+001	1.04E-003	6.52E-003
834	CASP1	10.14	-3.75E-001	-2.78E+000	-7.87E-001	-1.01E+001	-5.62E-004	4.09E-003
2119	ETV5	10.14	8.04E-001	1.01E+001	4.59E-001	3.95E+000	-1.00E-004	6.65E-004
1207	CLNS1A	10.13	8.14E-001	1.01E+001	3.51E-001	2.78E+000	-2.76E-003	1.99E-002
9127	P2RX6	10.13	8.82E-001	1.01E+001	3.20E-001	1.66E+000	-5.67E-003	3.31E-002
5646	PRSS3	10.13	8.21E-001	1.01E+001	7.57E-001	4.73E+000	-4.52E-004	2.93E-003
51200	CPA4	10.13	7.93E-001	1.01E+001	3.18E-001	2.56E+000	-2.28E-003	1.66E-002
3695	ITGB7	10.12	8.53E-001	1.01E+001	3.91E-001	2.21E+000	-4.46E-004	2.89E-003
7915	ALDH5A1	10.12	8.03E-001	1.01E+001	3.20E-001	2.44E+000	8.89E-005	6.41E-004
6189::633	RPS3A::BGN	10.12	-1.90E-001	-1.60E+000	-7.95E-001	-1.01E+001	1.05E-003	7.95E-003
7580	ZNF32	10.11	-4.39E-001	-3.23E+000	-8.02E-001	-1.01E+001	-4.86E-004	3.00E-003
3113	HLA-DPA1	10.11	-6.09E-001	-4.48E+000	-8.40E-001	-1.01E+001	-3.00E-004	2.08E-003
4104	MAGEA5	10.11	8.49E-001	1.01E+001	7.72E-001	5.01E+000	8.49E-004	5.37E-003
39	ACAT2	10.11	8.02E-001	1.01E+001	3.89E-001	3.26E+000	3.58E-004	2.68E-003
6625	SNRP70	10.11	7.83E-001	1.01E+001	5.44E-001	4.58E+000	6.28E-004	4.78E-003
6822	SULT2A1	10.11	8.51E-001	1.01E+001	6.71E-001	3.00E+000	5.86E-003	2.34E-002
80177	MYCT1	10.11	-5.23E-001	-3.74E+000	-8.25E-001	-1.01E+001	2.10E-004	1.27E-003
9370	ADIPOQ	10.11	-4.59E-001	-3.87E+000	-7.68E-001	-1.01E+001	-4.62E-005	3.06E-004
4485	MST1	10.1	7.89E-001	1.01E+001	5.63E-001	4.17E+000	8.72E-004	6.35E-003
79812	MMRN2	10.1	-4.36E-001	-2.58E+000	-8.48E-001	-1.01E+001	-5.94E-004	3.31E-003
135	ADORA2A	10.1	-5.30E-001	-4.24E+000	-8.22E-001	-1.01E+001	5.05E-004	3.64E-003
6586	SLIT3	10.1	-6.29E-001	-3.78E+000	-8.48E-001	-1.01E+001	9.32E-004	4.56E-003
3151	HMGN2	10.1	7.89E-001	1.01E+001	4.01E-001	3.49E+000	-4.02E-004	3.06E-003
10574	CCT7	10.1	8.08E-001	1.01E+001	4.27E-001	3.11E+000	1.30E-003	9.18E-003
127	ADH4	10.1	8.08E-001	1.01E+001	5.95E-001	4.17E+000	9.19E-004	5.51E-003
6470	SHMT1	10.1	7.91E-001	1.01E+001	2.47E-001	2.18E+000	-4.26E-004	3.19E-003
65010	SLC26A6	10.1	8.06E-001	1.01E+001	5.79E-001	4.63E+000	3.94E-004	2.87E-003
10580	SORBS1	10.09	-5.10E-001	-3.78E+000	-8.16E-001	-1.01E+001	-2.54E-003	1.71E-002
8140	SLC7A5	10.09	8.21E-001	1.01E+001	6.25E-001	4.00E+000	3.29E-003	2.16E-002
1326	MAP3K8	10.09	8.16E-001	1.01E+001	3.45E-001	3.15E+000	6.50E-004	4.86E-003
3500	IGHG1	10.09	-4.18E-001	-3.55E+000	-7.85E-001	-1.01E+001	9.13E-005	6.90E-004
3560	IL2RB	10.09	-4.85E-001	-3.29E+000	-8.29E-001	-1.01E+001	-4.13E-004	2.71E-003
957	ENTPD5	10.08	8.32E-001	1.01E+001	3.29E-001	2.08E+000	4.73E-003	2.87E-002
3908	LAMA2	10.08	-7.16E-001	-4.53E+000	-8.52E-001	-1.01E+001	2.24E-003	1.33E-002
80142	PTGES2	10.08	8.05E-001	1.01E+001	4.14E-001	3.58E+000	-1.72E-003	1.30E-002
22998	LIMCH1	10.08	-4.06E-001	-2.57E+000	-7.82E-001	-1.01E+001	1.76E-003	1.01E-002
7546	ZIC2	10.08	8.04E-001	1.01E+001	6.92E-001	3.32E+000	2.17E-003	1.26E-002
140699	C20orf132	10.08	8.46E-001	1.01E+001	6.30E-001	3.39E+000	1.61E-004	8.67E-004
23279	NUP160	10.08	7.97E-001	1.01E+001	5.53E-001	4.63E+000	-1.63E-003	1.22E-002
5376	PMP22	10.08	-3.44E-001	-2.73E+000	-8.04E-001	-1.01E+001	1.19E-003	8.56E-003
10652	YKT6	10.08	8.23E-001	1.01E+001	5.36E-001	3.63E+000	-2.95E-004	1.82E-003
5639	PRRG2	10.07	-3.59E-001	-2.80E+000	-7.92E-001	-1.01E+001	-3.56E-004	2.57E-003
8975	USP13	10.07	7.84E-001	1.01E+001	4.77E-001	3.76E+000	1.11E-003	8.24E-003
134430	WDR36	10.07	7.74E-001	1.01E+001	4.17E-001	3.25E+000	-1.02E-004	6.62E-004
113457	TUBA3D	10.06	7.81E-001	1.01E+001	3.02E-001	2.51E+000	7.73E-005	5.79E-004
6288	SAA1	10.06	-3.71E-001	-3.15E+000	-8.06E-001	-1.01E+001	-8.47E-005	6.34E-004
2177	FANCD2	10.06	8.30E-001	1.01E+001	4.28E-001	2.46E+000	-2.69E-003	1.79E-002
3837	KPNB1	10.06	8.00E-001	1.01E+001	5.70E-001	5.10E+000	6.16E-004	4.57E-003
5903	RANBP2	10.06	-5.33E-001	-4.10E+000	-7.56E-001	-1.01E+001	2.23E-003	1.67E-002
55337	FLJ11286	10.05	-4.85E-001	-4.06E+000	-8.00E-001	-1.01E+001	-3.17E-003	2.03E-002
3821	KLRC1	10.05	8.15E-001	1.01E+001	3.63E-001	2.15E+000	1.15E-003	6.29E-003
80742	PRR3	10.05	7.62E-001	1.00E+001	4.67E-001	3.56E+000	-1.67E-003	1.24E-002
23555	TSPAN15	10.05	8.18E-001	1.00E+001	3.28E-001	2.60E+000	1.72E-004	1.24E-003
284217	LAMA1	10.05	8.26E-001	1.00E+001	4.88E-001	3.09E+000	-2.20E-003	1.42E-002
5434	POLR2E	10.05	7.89E-001	1.00E+001	3.09E-001	2.37E+000	3.32E-004	2.44E-003
1748	DLX4	10.05	8.15E-001	1.00E+001	4.09E-001	3.22E+000	1.13E-003	8.16E-003
7127	TNFAIP2	10.04	-4.76E-001	-3.87E+000	-7.94E-001	-1.00E+001	-6.84E-004	5.03E-003
3965	LGALS9	10.04	-2.44E-001	-1.88E+000	-7.74E-001	-1.00E+001	1.07E-003	7.85E-003
134553	C5orf24	10.04	8.17E-001	1.00E+001	5.60E-001	4.92E+000	-4.98E-004	3.69E-003
30834	ZNRD1	10.04	8.45E-001	1.00E+001	5.44E-001	4.25E+000	1.84E-003	1.27E-002
8220	DGCR14	10.03	7.95E-001	1.00E+001	4.54E-001	3.11E+000	6.83E-005	4.78E-004
79652	TMEM204	10.03	-5.57E-001	-3.25E+000	-8.44E-001	-1.00E+001	1.48E-003	8.13E-003
51646	YPEL5	10.03	-4.94E-001	-3.57E+000	-8.21E-001	-1.00E+001	3.70E-004	2.59E-003
8493	PPM1D	10.03	7.90E-001	1.00E+001	5.77E-001	4.20E+000	5.16E-004	3.57E-003
10419	PRMT5	10.02	8.02E-001	1.00E+001	4.59E-001	3.24E+000	7.19E-004	5.09E-003
1278	COL1A2	10.02	-2.20E-001	-1.57E+000	-7.97E-001	-1.00E+001	1.73E-003	1.24E-002
9600	PITPNM1	10.02	8.26E-001	1.00E+001	4.36E-001	3.49E+000	3.04E-004	2.17E-003
4318	MMP9	10.01	-4.77E-001	-3.85E+000	-8.12E-001	-1.00E+001	1.30E-004	9.47E-004
3276	PRMT1	10.01	8.17E-001	1.00E+001	5.10E-001	4.05E+000	1.69E-003	1.22E-002
4250	SCGB2A2	10	-4.83E-001	-3.71E+000	-7.91E-001	-1.00E+001	-1.67E-003	1.05E-002
2192	FBLN1	10	-4.72E-001	-3.40E+000	-8.19E-001	-1.00E+001	2.58E-004	1.81E-003
6311	ATXN2	10	8.01E-001	1.00E+001	3.74E-001	3.10E+000	-8.26E-004	6.02E-003
5594	MAPK1	10	7.60E-001	1.00E+001	1.10E-001	8.76E-001	7.70E-004	5.76E-003
9332	CD163	10	-4.78E-001	-3.13E+000	-8.33E-001	-1.00E+001	4.82E-003	3.23E-002
10054	UBA2	10	7.69E-001	1.00E+001	4.56E-001	3.62E+000	-1.13E-004	8.35E-004
701	BUB1B	10	8.22E-001	1.00E+001	5.59E-001	3.67E+000	1.37E-003	9.26E-003
1663::10097	DDX11::ACTR2	10	8.36E-001	1.00E+001	5.93E-001	4.78E+000	-5.33E-004	3.77E-003
22863	KIAA0831	10	-5.04E-001	-4.15E+000	-8.00E-001	-1.00E+001	-7.00E-004	4.59E-003
463	ZFHX3	10	7.90E-001	1.00E+001	4.09E-001	3.14E+000	-1.56E-004	1.03E-003
8087	FXR1	9.99	7.71E-001	9.99E+000	4.87E-001	3.61E+000	1.47E-003	1.02E-002
909	CD1A	9.99	8.30E-001	9.99E+000	2.19E-001	1.24E+000	1.03E-003	6.75E-003
989	SEPT7	9.99	7.92E-001	9.99E+000	5.38E-001	3.84E+000	-1.68E-003	1.18E-002
80818	ZNF436	9.99	-5.56E-001	-3.47E+000	-7.92E-001	-9.99E+000	-3.76E-004	2.35E-003
10300	KATNB1	9.99	8.29E-001	9.99E+000	6.28E-001	4.02E+000	-6.84E-004	3.87E-003
11331	PHB2	9.99	7.71E-001	9.99E+000	4.12E-001	3.19E+000	-9.14E-004	6.72E-003
90624	LYRM7	9.99	8.29E-001	9.99E+000	5.12E-001	3.28E+000	-5.64E-003	3.61E-002
10951	CBX1	9.99	8.10E-001	9.99E+000	3.65E-001	2.99E+000	-5.01E-004	3.65E-003
6628	SNRPB	9.99	8.38E-001	9.99E+000	3.89E-001	3.01E+000	-1.09E-003	7.53E-003
8648	NCOA1	9.98	-4.38E-001	-3.30E+000	-7.91E-001	-9.98E+000	9.39E-005	6.84E-004
79609	C14orf138	9.97	7.70E-001	9.97E+000	4.96E-001	3.94E+000	-1.94E-004	1.45E-003
7965	JTV1	9.97	8.20E-001	9.97E+000	4.58E-001	3.24E+000	-5.02E-004	3.44E-003
1063	CENPF	9.97	7.96E-001	9.97E+000	5.09E-001	3.63E+000	4.93E-004	3.42E-003
26053	AUTS2	9.97	-4.51E-001	-3.49E+000	-8.01E-001	-9.97E+000	1.01E-003	6.32E-003
5962	RDX	9.97	7.76E-001	9.97E+000	3.50E-001	2.82E+000	-6.12E-004	4.54E-003
11272	PRR4	9.97	7.67E-001	9.97E+000	5.98E-001	4.67E+000	-6.47E-004	4.80E-003
5121	PCP4	9.97	7.91E-001	9.97E+000	4.62E-001	3.30E+000	3.29E-004	2.26E-003
9793	CKAP5	9.96	7.93E-001	9.96E+000	6.30E-001	4.27E+000	2.97E-004	2.08E-003
2140	EYA3	9.96	8.00E-001	9.96E+000	3.57E-001	2.92E+000	-1.51E-003	1.09E-002
683	BST1	9.96	-5.69E-001	-4.73E+000	-8.00E-001	-9.96E+000	4.30E-004	3.19E-003
23204	ARL6IP1	9.96	7.57E-001	9.96E+000	4.05E-001	3.16E+000	1.05E-005	7.66E-005
7318	UBA7	9.96	-5.71E-001	-4.12E+000	-7.59E-001	-9.96E+000	2.19E-003	1.53E-002
6362	CCL18	9.96	-6.26E-001	-4.64E+000	-8.16E-001	-9.96E+000	-7.44E-005	4.99E-004
23165	NUP205	9.96	8.27E-001	9.96E+000	4.64E-001	3.35E+000	-1.41E-003	9.76E-003
64478	CSMD1	9.96	7.59E-001	9.96E+000	5.55E-001	3.68E+000	-1.06E-003	7.61E-003
5427	POLE2	9.95	8.05E-001	9.95E+000	5.11E-001	3.35E+000	2.26E-003	1.51E-002
26007	DAK	9.95	7.92E-001	9.95E+000	4.77E-001	3.79E+000	9.22E-004	6.77E-003
138241	C9orf85	9.95	7.89E-001	9.95E+000	6.20E-001	5.19E+000	7.87E-004	5.89E-003
402665	LOC402665	9.95	7.89E-001	9.95E+000	4.33E-001	3.60E+000	1.37E-003	1.03E-002
10549	PRDX4	9.95	8.18E-001	9.95E+000	3.68E-001	2.68E+000	-9.11E-004	6.18E-003
6423	SFRP2	9.95	-4.71E-001	-4.00E+000	-8.04E-001	-9.95E+000	9.14E-004	6.66E-003
10155	TRIM28	9.95	7.99E-001	9.95E+000	4.08E-001	2.74E+000	5.31E-004	3.52E-003
3779	KCNMB1	9.94	-5.30E-001	-3.27E+000	-7.99E-001	-9.94E+000	-1.24E-003	7.85E-003
4548	MTR	9.94	-5.07E-001	-4.15E+000	-8.04E-001	-9.94E+000	1.29E-003	9.15E-003
2550	GABBR1	9.93	-4.25E-001	-3.12E+000	-7.98E-001	-9.93E+000	-2.63E-003	1.88E-002
23471::100130862	TRAM1::LOC100130862	9.93	7.88E-001	9.93E+000	8.31E-002	6.95E-001	-1.34E-003	1.00E-002
55344	PLCXD1	9.93	7.78E-001	9.93E+000	2.91E-001	1.77E+000	2.06E-003	1.32E-002
144100	PLEKHA7	9.93	-4.10E-001	-3.69E+000	-8.31E-001	-9.93E+000	5.26E-004	3.87E-003
51517	NCKIPSD	9.93	7.90E-001	9.93E+000	4.80E-001	3.53E+000	-8.03E-004	5.56E-003
51422	PRKAG2	9.93	-4.07E-001	-3.59E+000	-7.90E-001	-9.93E+000	7.59E-004	4.92E-003
23089	PEG10	9.93	8.02E-001	9.93E+000	5.39E-001	3.74E+000	3.13E-003	2.19E-002
54361::7071	WNT4::KLF10	9.93	-5.44E-001	-4.77E+000	-7.80E-001	-9.93E+000	-7.13E-004	5.19E-003
6559	SLC12A3	9.92	8.51E-001	9.92E+000	5.27E-001	3.25E+000	-9.62E-004	5.53E-003
1267	CNP	9.92	7.89E-001	9.92E+000	4.62E-001	3.78E+000	-1.52E-003	1.13E-002
2596	GAP43	9.92	7.52E-001	9.92E+000	3.91E-001	3.00E+000	-2.32E-004	1.39E-003
1301	COL11A1	9.92	-3.67E-001	-2.23E+000	-8.36E-001	-9.92E+000	1.06E-003	6.46E-003
654	BMP6	9.92	8.05E-001	9.92E+000	5.34E-001	3.66E+000	-6.68E-004	4.58E-003
10575	CCT4	9.91	8.04E-001	9.91E+000	4.49E-001	3.91E+000	8.74E-004	6.48E-003
25903	OLFML2B	9.91	-4.81E-001	-3.16E+000	-8.32E-001	-9.91E+000	1.29E-004	8.67E-004
8503	PIK3R3	9.91	-3.81E-001	-3.36E+000	-7.88E-001	-9.91E+000	1.26E-003	9.51E-003
284111	SLC13A5	9.91	7.96E-001	9.91E+000	4.05E-001	2.86E+000	4.54E-003	2.90E-002
54805	CNNM2	9.91	8.26E-001	9.91E+000	6.11E-001	2.99E+000	-2.85E-004	1.69E-003
9076	CLDN1	9.91	-9.37E-002	-7.61E-001	-7.74E-001	-9.91E+000	-5.11E-004	3.82E-003
10953	TOMM34	9.91	7.62E-001	9.91E+000	5.41E-001	4.08E+000	5.66E-004	4.20E-003
3418	IDH2	9.91	7.83E-001	9.91E+000	4.14E-001	2.30E+000	-1.28E-003	8.68E-003
80025	PANK2	9.9	7.71E-001	9.90E+000	5.20E-001	4.42E+000	-7.14E-004	5.34E-003
7323	UBE2D3	9.9	8.09E-001	9.90E+000	4.27E-001	3.58E+000	-1.51E-003	1.11E-002
23149	FCHO1	9.9	7.90E-001	9.90E+000	5.30E-001	4.11E+000	4.60E-004	2.94E-003
57111	RAB25	9.9	-2.63E-001	-2.12E+000	-8.06E-001	-9.90E+000	3.50E-003	2.55E-002
5602	MAPK10	9.9	-3.98E-001	-2.42E+000	-7.90E-001	-9.90E+000	1.43E-003	7.41E-003
2296	FOXC1	9.9	-4.17E-001	-3.17E+000	-7.92E-001	-9.90E+000	1.50E-003	1.07E-002
486	FXYD2	9.9	8.75E-001	9.90E+000	5.49E-001	2.96E+000	1.40E-003	6.58E-003
2705	GJB1	9.9	8.19E-001	9.90E+000	5.56E-001	4.38E+000	-4.52E-004	3.23E-003
4248	MGAT3	9.9	7.66E-001	9.90E+000	2.45E-001	1.80E+000	-6.23E-004	4.58E-003
2146	EZH2	9.89	8.22E-001	9.89E+000	4.86E-001	3.73E+000	9.13E-004	6.45E-003
11194	ABCB8	9.89	8.55E-001	9.89E+000	5.40E-001	3.20E+000	9.25E-004	5.92E-003
4354	MPP1	9.89	7.75E-001	9.89E+000	5.50E-001	4.76E+000	-8.31E-004	5.70E-003
84191	FAM96A	9.89	7.77E-001	9.89E+000	6.07E-001	4.82E+000	-5.73E-004	4.21E-003
6050	RNH1	9.89	8.30E-001	9.89E+000	2.99E-001	2.48E+000	-9.70E-004	6.92E-003
6578	SLCO2A1	9.89	-5.99E-001	-4.15E+000	-7.70E-001	-9.89E+000	-2.11E-003	1.25E-002
1040	CDS1	9.89	-4.30E-001	-3.07E+000	-8.10E-001	-9.89E+000	-2.20E-003	1.54E-002
7551	ZNF3	9.89	7.77E-001	9.89E+000	4.66E-001	3.16E+000	1.35E-003	9.42E-003
136	ADORA2B	9.89	8.18E-001	9.89E+000	6.13E-001	5.28E+000	-4.94E-004	3.60E-003
5265	SERPINA1	9.88	8.38E-001	9.88E+000	4.33E-001	2.94E+000	9.93E-004	5.35E-003
1901	S1PR1	9.88	-4.41E-001	-3.30E+000	-8.24E-001	-9.88E+000	-4.05E-005	2.75E-004
5424	POLD1	9.88	8.21E-001	9.88E+000	6.47E-001	4.34E+000	8.78E-004	5.48E-003
2963	GTF2F2	9.88	7.86E-001	9.88E+000	4.77E-001	4.07E+000	-2.27E-003	1.70E-002
5920	RARRES3	9.88	-5.59E-001	-4.11E+000	-7.81E-001	-9.88E+000	-5.79E-004	3.88E-003
4839	NOL1	9.88	8.41E-001	9.88E+000	4.77E-001	3.37E+000	-1.36E-004	9.05E-004
7277	TUBA4A	9.88	7.81E-001	9.88E+000	2.68E-001	2.32E+000	-2.02E-004	1.50E-003
130557	ZNF513	9.87	-3.95E-001	-3.11E+000	-7.93E-001	-9.87E+000	2.84E-003	2.05E-002
6602	SMARCD1	9.87	7.92E-001	9.87E+000	6.12E-001	4.66E+000	2.31E-003	1.67E-002
255488	RNF144B	9.86	-5.80E-001	-3.76E+000	-8.08E-001	-9.86E+000	7.74E-004	5.25E-003
389741	MGC21881	9.86	-5.20E-001	-3.17E+000	-8.11E-001	-9.86E+000	3.38E-003	2.24E-002
5342::5343	PLGLB2::PLGLB1	9.86	-4.62E-001	-3.87E+000	-7.80E-001	-9.86E+000	-1.71E-003	1.28E-002
23770	FKBP8	9.86	8.00E-001	9.86E+000	5.56E-001	4.27E+000	5.58E-004	3.98E-003
5810	RAD1	9.86	8.22E-001	9.86E+000	3.74E-001	2.48E+000	1.75E-003	1.17E-002
9791	PTDSS1	9.86	7.65E-001	9.86E+000	4.96E-001	4.12E+000	3.46E-004	2.62E-003
51073	MRPL4	9.86	7.75E-001	9.86E+000	5.14E-001	3.67E+000	-3.78E-005	2.67E-004
29128	UHRF1	9.86	8.11E-001	9.86E+000	6.70E-001	4.13E+000	1.44E-003	8.98E-003
22836	RHOBTB3	9.86	7.63E-001	9.86E+000	4.66E-001	3.95E+000	4.31E-004	2.86E-003
91543	RSAD2	9.86	-4.80E-001	-3.40E+000	-7.89E-001	-9.86E+000	1.75E-003	1.11E-002
10131	TRAP1	9.86	8.16E-001	9.86E+000	4.79E-001	4.09E+000	-1.85E-004	1.35E-003
23481	PES1	9.86	8.13E-001	9.86E+000	4.17E-001	3.39E+000	-8.85E-006	6.20E-005
4053	LTBP2	9.85	-6.53E-001	-4.93E+000	-8.04E-001	-9.85E+000	-1.30E-003	8.78E-003
9391	CIAO1	9.85	7.79E-001	9.85E+000	6.08E-001	4.79E+000	-2.98E-003	2.19E-002
4836	NMT1	9.85	7.76E-001	9.85E+000	4.75E-001	3.89E+000	5.68E-004	4.18E-003
5887	RAD23B	9.85	7.60E-001	9.85E+000	5.37E-001	4.02E+000	4.18E-004	3.02E-003
593	BCKDHA	9.85	7.69E-001	9.85E+000	4.18E-001	3.35E+000	9.57E-004	7.10E-003
10550	ARL6IP5	9.85	-4.02E-001	-3.43E+000	-7.76E-001	-9.85E+000	2.23E-004	1.66E-003
962	CD48	9.85	-9.67E-002	-7.97E-001	-7.64E-001	-9.85E+000	-2.72E-004	2.06E-003
1600	DAB1	9.85	-6.05E-001	-3.58E+000	-8.51E-001	-9.85E+000	-1.72E-003	1.10E-002
10399	GNB2L1	9.85	8.12E-001	9.85E+000	3.88E-001	3.30E+000	-1.34E-003	9.75E-003
51116	MRPS2	9.84	7.88E-001	9.84E+000	2.58E-001	1.81E+000	-2.69E-004	1.90E-003
10644	IGF2BP2	9.84	8.37E-001	9.84E+000	4.56E-001	3.06E+000	-4.26E-004	2.83E-003
56899	ANKS1B	9.83	-5.84E-001	-3.69E+000	-8.43E-001	-9.83E+000	9.79E-004	6.27E-003
5694	PSMB6	9.83	7.87E-001	9.83E+000	2.87E-001	2.42E+000	3.08E-005	2.29E-004
8514	KCNAB2	9.83	7.87E-001	9.83E+000	5.01E-001	4.00E+000	4.53E-004	3.23E-003
4105	MAGEA6	9.83	8.28E-001	9.83E+000	5.42E-001	3.71E+000	-1.79E-003	1.19E-002
728190	LOC728190	9.83	-7.23E-001	-4.27E+000	-7.97E-001	-9.83E+000	1.18E-003	7.93E-003
6566	SLC16A1	9.83	7.87E-001	9.83E+000	4.04E-001	3.05E+000	-9.49E-004	6.22E-003
3189	HNRNPH3	9.82	7.84E-001	9.82E+000	3.92E-001	3.23E+000	4.66E-004	3.45E-003
2920	CXCL2	9.82	8.05E-001	9.82E+000	5.79E-001	3.62E+000	-9.07E-004	6.09E-003
22846	VASH1	9.82	-4.95E-001	-3.67E+000	-7.89E-001	-9.82E+000	-3.18E-003	2.27E-002
7004	TEAD4	9.82	7.89E-001	9.82E+000	3.99E-001	2.85E+000	-4.54E-004	3.17E-003
10492	SYNCRIP	9.82	7.74E-001	9.82E+000	2.93E-001	2.25E+000	3.00E-004	2.20E-003
2967	GTF2H3	9.82	7.81E-001	9.82E+000	2.19E-001	1.71E+000	3.65E-004	2.63E-003
3833	KIFC1	9.82	8.04E-001	9.82E+000	4.76E-001	3.75E+000	-1.33E-003	9.23E-003
10425	ARIH2	9.82	7.62E-001	9.82E+000	4.04E-001	2.92E+000	-2.90E-004	1.88E-003
6742	SSBP1	9.81	7.86E-001	9.81E+000	3.80E-001	2.92E+000	-1.60E-004	1.09E-003
4521	NUDT1	9.81	8.20E-001	9.81E+000	4.79E-001	3.35E+000	-9.39E-004	6.37E-003
9275	BCL7B	9.81	7.85E-001	9.81E+000	5.40E-001	4.49E+000	7.66E-004	5.68E-003
8992	ATP6V0E1	9.81	-3.39E-001	-2.82E+000	-7.98E-001	-9.81E+000	1.44E-004	1.05E-003
7087	ICAM5	9.81	8.17E-001	9.81E+000	3.06E-001	2.45E+000	-1.11E-004	7.79E-004
558	AXL	9.81	8.26E-001	9.81E+000	5.05E-001	3.31E+000	-1.87E-003	1.26E-002
6004	RGS16	9.81	-3.22E-001	-2.54E+000	-8.03E-001	-9.81E+000	-6.60E-004	4.71E-003
23589	CARHSP1	9.8	7.66E-001	9.80E+000	5.69E-001	4.22E+000	-4.11E-006	2.99E-005
3853	KRT6A	9.8	8.03E-001	9.80E+000	3.57E-001	3.01E+000	1.28E-004	9.35E-004
4900	NRGN	9.8	7.70E-001	9.80E+000	6.08E-001	4.59E+000	-7.46E-004	5.38E-003
6396	SEC13	9.79	8.05E-001	9.79E+000	3.11E-001	2.77E+000	-2.25E-004	1.67E-003
4047	LSS	9.79	8.10E-001	9.79E+000	2.98E-001	2.42E+000	-3.97E-004	2.80E-003
8727	CTNNAL1	9.79	8.21E-001	9.79E+000	5.90E-001	4.53E+000	-1.86E-005	1.28E-004
23150	FRMD4B	9.79	-4.51E-001	-2.85E+000	-8.05E-001	-9.79E+000	4.03E-003	2.73E-002
6603	SMARCD2	9.79	7.71E-001	9.79E+000	5.14E-001	3.78E+000	-5.46E-005	3.93E-004
5977::488	DPF2::ATP2A2	9.79	7.66E-001	9.79E+000	5.24E-001	4.57E+000	-2.17E-005	1.66E-004
2701	GJA4	9.78	-6.03E-001	-3.25E+000	-8.39E-001	-9.78E+000	-5.49E-004	2.58E-003
23304	UBR2	9.78	-2.38E-001	-1.52E+000	-7.81E-001	-9.78E+000	4.02E-004	2.73E-003
1009	CDH11	9.78	-4.76E-001	-4.01E+000	-8.09E-001	-9.78E+000	1.57E-003	1.14E-002
23328	SASH1	9.78	-2.87E-001	-2.52E+000	-7.98E-001	-9.78E+000	7.16E-004	5.31E-003
5351	PLOD1	9.78	7.96E-001	9.78E+000	4.85E-001	3.91E+000	-3.34E-004	2.41E-003
1021	CDK6	9.78	7.85E-001	9.78E+000	4.86E-001	3.83E+000	-2.49E-004	1.81E-003
10379	IRF9	9.77	-4.49E-001	-3.83E+000	-8.35E-001	-9.77E+000	1.62E-004	1.12E-003
3569	IL6	9.77	-4.34E-001	-3.42E+000	-7.78E-001	-9.77E+000	-1.05E-003	7.48E-003
1537	CYC1	9.77	8.06E-001	9.77E+000	2.95E-001	2.40E+000	-1.99E-003	1.42E-002
6708	SPTA1	9.77	8.29E-001	9.77E+000	4.08E-001	3.08E+000	3.28E-005	2.27E-004
10007	GNPDA1	9.77	7.80E-001	9.77E+000	3.17E-001	2.86E+000	-9.71E-005	7.20E-004
56061	UBFD1	9.77	7.70E-001	9.77E+000	2.32E-001	1.75E+000	1.19E-004	8.34E-004
2664	GDI1	9.77	-4.69E-001	-3.93E+000	-7.70E-001	-9.77E+000	1.65E-003	1.16E-002
3614	IMPDH1	9.77	7.74E-001	9.77E+000	2.70E-001	2.42E+000	-2.68E-003	2.04E-002
51018	RRP15	9.76	7.82E-001	9.76E+000	4.79E-001	4.20E+000	3.90E-004	2.89E-003
84460	ZMAT1	9.76	-8.03E-001	-4.68E+000	-8.05E-001	-9.76E+000	8.71E-004	5.77E-003
54681	PH-4	9.76	-4.07E-001	-3.40E+000	-7.87E-001	-9.76E+000	1.19E-003	8.77E-003
64714	PDIA2	9.76	8.37E-001	9.76E+000	4.99E-001	2.73E+000	-1.88E-004	1.15E-003
8943	AP3D1	9.76	7.82E-001	9.76E+000	5.23E-001	4.05E+000	-7.80E-005	5.63E-004
221937	FOXK1	9.76	8.11E-001	9.76E+000	5.66E-001	4.49E+000	-4.34E-004	3.10E-003
5223	PGAM1	9.76	8.22E-001	9.76E+000	5.47E-001	3.83E+000	-1.30E-003	8.65E-003
643797	UNQ6190	9.76	8.34E-001	9.76E+000	3.86E-001	1.97E+000	1.09E-003	6.56E-003
6521	SLC4A1	9.76	7.69E-001	9.76E+000	4.37E-001	3.53E+000	-4.96E-004	3.68E-003
7918	BAT4	9.76	8.00E-001	9.76E+000	2.83E-001	2.12E+000	-5.08E-005	3.59E-004
81618	ITM2C	9.76	7.81E-001	9.76E+000	2.19E-001	1.71E+000	4.43E-003	3.23E-002
84908	FAM136A	9.76	7.71E-001	9.76E+000	4.65E-001	3.98E+000	5.01E-004	3.78E-003
1969	EPHA2	9.76	7.76E-001	9.76E+000	2.62E-001	1.92E+000	-6.20E-004	4.42E-003
25824	PRDX5	9.76	7.79E-001	9.76E+000	4.27E-001	3.28E+000	-1.88E-004	1.37E-003
55751	TMEM184C	9.75	-4.06E-001	-3.54E+000	-7.80E-001	-9.75E+000	-1.87E-003	1.41E-002
5119	CHMP1A	9.75	8.42E-001	9.75E+000	6.15E-001	4.52E+000	-1.90E-003	1.29E-002
790	CAD	9.75	7.93E-001	9.75E+000	1.43E-001	1.04E+000	3.59E-004	2.54E-003
390999	PRAMEF12	9.75	7.96E-001	9.75E+000	5.19E-001	2.75E+000	-4.16E-004	2.28E-003
10942	PRSS21	9.74	8.48E-001	9.74E+000	4.57E-001	1.71E+000	-7.41E-005	4.13E-004
4703::29886	NEB::SNX8	9.74	7.98E-001	9.74E+000	2.41E-001	1.99E+000	-5.34E-004	3.89E-003
3490	IGFBP7	9.74	-5.34E-001	-3.62E+000	-7.95E-001	-9.74E+000	1.10E-003	7.56E-003
6472	SHMT2	9.74	8.20E-001	9.74E+000	4.47E-001	3.28E+000	7.76E-004	5.32E-003
8872	CDC123	9.74	7.82E-001	9.74E+000	2.92E-001	2.39E+000	1.00E-003	7.23E-003
8701::55536	DNAH11::CDCA7L	9.73	8.35E-001	9.73E+000	5.41E-001	4.19E+000	-4.72E-004	3.17E-003
5080	PAX6	9.73	8.23E-001	9.73E+000	5.34E-001	4.00E+000	-7.71E-004	5.28E-003
84330	ZNF414	9.73	8.19E-001	9.73E+000	5.20E-001	2.99E+000	1.71E-003	1.05E-002
8349	HIST2H2BE	9.73	7.76E-001	9.73E+000	1.72E-001	1.45E+000	-1.99E-003	1.49E-002
143384	C10orf46	9.73	-4.87E-001	-4.08E+000	-7.79E-001	-9.73E+000	2.47E-003	1.80E-002
10482	NXF1	9.73	7.64E-001	9.73E+000	2.01E-001	1.58E+000	6.57E-005	4.83E-004
8480	RAE1	9.73	7.74E-001	9.73E+000	3.81E-001	3.03E+000	-2.04E-004	1.50E-003
4173	MCM4	9.73	7.97E-001	9.73E+000	3.40E-001	2.94E+000	9.81E-005	7.21E-004
151887	CCDC80	9.72	-5.40E-001	-4.71E+000	-7.97E-001	-9.72E+000	-1.31E-004	9.71E-004
6397	SEC14L1	9.72	7.27E-001	9.72E+000	2.50E-001	1.96E+000	-1.37E-003	1.04E-002
285961	RP11-291L22.2	9.72	7.99E-001	9.72E+000	3.15E-001	2.52E+000	1.81E-004	1.28E-003
8470	SORBS2	9.72	-5.00E-001	-3.81E+000	-7.99E-001	-9.72E+000	-2.20E-003	1.49E-002
55146	ZDHHC4	9.72	8.33E-001	9.72E+000	4.62E-001	2.77E+000	-4.22E-004	2.73E-003
729082	LOC729082	9.72	7.93E-001	9.72E+000	4.67E-001	3.20E+000	-8.72E-004	5.65E-003
9188	DDX21	9.72	7.66E-001	9.72E+000	5.25E-001	4.29E+000	-1.88E-005	1.41E-004
8089	YEATS4	9.71	8.09E-001	9.71E+000	4.40E-001	3.41E+000	-1.53E-004	1.06E-003
150	ADRA2A	9.71	-5.85E-001	-3.74E+000	-8.55E-001	-9.71E+000	-4.39E-003	2.74E-002
643641	LOC643641	9.71	-3.96E-001	-2.60E+000	-8.07E-001	-9.71E+000	1.53E-004	1.04E-003
29948	OSGIN1	9.71	8.36E-001	9.71E+000	4.77E-001	3.05E+000	1.93E-003	1.25E-002
4704	NDUFA9	9.71	7.83E-001	9.71E+000	1.50E-001	1.31E+000	-1.57E-004	1.16E-003
9687	GREB1	9.71	7.82E-001	9.71E+000	2.06E-001	1.40E+000	-6.85E-004	4.70E-003
151176	FAM132B	9.71	8.39E-001	9.71E+000	4.31E-001	2.44E+000	-3.87E-003	2.35E-002
3091	HIF1A	9.71	7.85E-001	9.71E+000	3.73E-001	3.31E+000	-8.07E-004	6.04E-003
200895	DHFRL1	9.71	8.15E-001	9.71E+000	4.47E-001	3.32E+000	-2.32E-003	1.52E-002
342892	LOC342892	9.71	8.20E-001	9.71E+000	2.99E-001	2.15E+000	1.20E-004	8.24E-004
5527	PPP2R5C	9.71	7.67E-001	9.71E+000	4.48E-001	4.03E+000	3.82E-004	2.94E-003
6194	RPS6	9.71	7.60E-001	9.71E+000	1.05E-001	9.30E-001	-1.48E-003	1.10E-002
5451	POU2F1	9.7	7.82E-001	9.70E+000	1.02E-001	7.99E-001	1.06E-003	7.65E-003
25974	MMACHC	9.7	7.77E-001	9.70E+000	4.04E-001	3.36E+000	-8.29E-004	6.03E-003
55651	NOLA2	9.7	7.89E-001	9.70E+000	2.37E-001	1.89E+000	-3.02E-003	2.16E-002
284408	LOC284408	9.7	-5.66E-001	-3.44E+000	-8.20E-001	-9.70E+000	3.05E-003	1.90E-002
1906	EDN1	9.7	-3.44E-001	-2.92E+000	-7.92E-001	-9.70E+000	2.65E-004	1.93E-003
9493	KIF23	9.7	7.94E-001	9.70E+000	6.81E-001	4.57E+000	-1.13E-003	7.73E-003
1111	CHEK1	9.69	7.89E-001	9.69E+000	7.46E-001	5.43E+000	4.93E-004	3.45E-003
56942	C16orf61	9.69	8.11E-001	9.69E+000	5.04E-001	3.49E+000	-1.71E-003	1.16E-002
5629	PROX1	9.69	8.22E-001	9.69E+000	2.55E-001	1.57E+000	-1.14E-003	7.46E-003
4736	RPL10A	9.69	7.89E-001	9.69E+000	3.51E-001	2.83E+000	-6.68E-004	4.77E-003
7980	TFPI2	9.69	8.22E-001	9.69E+000	5.71E-001	4.24E+000	1.31E-004	8.95E-004
10160	FARP1	9.69	-2.88E-001	-2.56E+000	-7.78E-001	-9.69E+000	1.38E-003	1.03E-002
80115	BAIAP2L2	9.68	8.73E-001	9.68E+000	6.51E-001	3.12E+000	-9.18E-004	5.19E-003
8886	DDX18	9.68	7.68E-001	9.68E+000	3.84E-001	3.42E+000	1.84E-004	1.40E-003
89958	C9orf140	9.68	7.91E-001	9.68E+000	4.92E-001	3.88E+000	-8.15E-005	5.76E-004
5687	PSMA6	9.68	7.99E-001	9.68E+000	2.05E-001	1.66E+000	-1.69E-004	1.22E-003
3175	ONECUT1	9.68	8.18E-001	9.68E+000	5.22E-001	3.62E+000	4.08E-004	2.73E-003
3385	ICAM3	9.68	8.07E-001	9.68E+000	1.74E-001	1.37E+000	9.14E-004	6.46E-003
151230	KLHL23	9.68	7.56E-001	9.68E+000	4.06E-001	2.84E+000	2.92E-003	2.03E-002
7535	ZAP70	9.68	8.55E-001	9.68E+000	5.09E-001	3.53E+000	-9.18E-004	5.95E-003
10480	EIF3M	9.68	7.82E-001	9.68E+000	5.49E-001	3.92E+000	-5.77E-004	4.00E-003
134145	LOC134145	9.68	-4.17E-001	-3.52E+000	-7.72E-001	-9.68E+000	-3.21E-004	2.40E-003
5597	MAPK6	9.68	7.44E-001	9.68E+000	3.38E-001	2.77E+000	-3.96E-004	3.02E-003
29074	MRPL18	9.68	7.77E-001	9.68E+000	3.36E-001	2.75E+000	-7.26E-004	5.33E-003
9688	NUP93	9.68	7.90E-001	9.68E+000	5.10E-001	3.85E+000	1.93E-004	1.36E-003
3181	HNRNPA2B1	9.68	7.95E-001	9.68E+000	4.61E-001	3.39E+000	-1.13E-003	7.89E-003
64793	CCDC21	9.68	8.52E-001	9.68E+000	4.72E-001	3.56E+000	-1.57E-005	1.04E-004
23594	ORC6L	9.67	7.98E-001	9.67E+000	5.38E-001	3.84E+000	-8.02E-004	5.26E-003
4283	CXCL9	9.67	-4.96E-001	-3.10E+000	-7.92E-001	-9.67E+000	-7.14E-004	4.04E-003
857	CAV1	9.67	7.62E-001	9.67E+000	4.90E-001	3.89E+000	-4.26E-004	3.10E-003
169714	QSOX2	9.67	8.15E-001	9.67E+000	6.70E-001	4.64E+000	-3.51E-004	2.38E-003
563	AZGP1	9.67	-5.45E-001	-3.49E+000	-8.06E-001	-9.67E+000	-5.21E-004	3.08E-003
7581	ZNF33A	9.67	-4.94E-001	-4.11E+000	-7.76E-001	-9.67E+000	-1.70E-003	1.22E-002
11259	FILIP1L	9.67	-4.52E-001	-3.99E+000	-8.08E-001	-9.67E+000	-7.04E-004	5.17E-003
54509	RHOF	9.67	8.08E-001	9.67E+000	4.12E-001	2.76E+000	-4.85E-004	3.29E-003
91351	DDX60L	9.66	-3.80E-001	-2.52E+000	-8.14E-001	-9.66E+000	2.50E-003	1.62E-002
56896	DPYSL5	9.66	8.02E-001	9.66E+000	6.52E-001	4.47E+000	9.74E-004	6.53E-003
440145	RP11-11C5.2	9.66	8.02E-001	9.66E+000	3.74E-001	2.67E+000	1.08E-004	7.23E-004
9710	KIAA0355	9.66	7.78E-001	9.66E+000	5.05E-001	3.71E+000	-4.50E-004	2.99E-003
81029	WNT5B	9.66	7.94E-001	9.66E+000	3.25E-001	2.78E+000	-4.56E-004	3.29E-003
10900	RUNDC3A	9.66	7.83E-001	9.66E+000	5.08E-001	4.22E+000	-4.24E-003	2.78E-002
56259	CTNNBL1	9.65	7.54E-001	9.65E+000	4.01E-001	3.40E+000	-4.97E-004	3.75E-003
997	CDC34	9.65	7.93E-001	9.65E+000	3.37E-001	2.78E+000	4.42E-004	3.18E-003
4651::9962	MYO10::SLC23A2	9.65	7.93E-001	9.65E+000	1.34E-001	9.78E-001	1.82E-004	1.27E-003
22929	SEPHS1	9.65	7.58E-001	9.65E+000	4.02E-001	3.55E+000	-5.69E-005	4.30E-004
1912	PHC2	9.65	-5.11E-001	-4.57E+000	-7.91E-001	-9.65E+000	-8.50E-005	6.36E-004
5695	PSMB7	9.65	8.01E-001	9.65E+000	3.02E-001	2.40E+000	-7.27E-004	5.14E-003
4121	MAN1A1	9.65	7.96E-001	9.65E+000	4.72E-001	3.56E+000	-5.41E-004	3.83E-003
8785	MATN4	9.65	8.40E-001	9.65E+000	5.02E-001	3.09E+000	-1.18E-003	7.56E-003
54518	APBB1IP	9.65	8.04E-001	9.65E+000	4.47E-001	3.38E+000	2.38E-004	1.63E-003
54874	FNBP1L	9.64	-3.86E-001	-3.23E+000	-7.80E-001	-9.64E+000	2.34E-005	1.69E-004
3730	KAL1	9.64	-4.28E-001	-2.71E+000	-7.72E-001	-9.64E+000	-2.37E-003	1.61E-002
7033	TFF3	9.64	2.29E-001	1.70E+000	-7.95E-001	-9.64E+000	-3.21E-003	2.22E-002
10148	EBI3	9.64	7.82E-001	9.64E+000	1.47E-001	1.28E+000	-5.63E-004	4.21E-003
10195	ALG3	9.64	7.98E-001	9.64E+000	3.09E-001	2.62E+000	-2.23E-003	1.61E-002
6210	RPS15A	9.64	7.44E-001	9.64E+000	4.38E-001	3.51E+000	5.30E-004	3.97E-003
27346	TMEM97	9.64	7.79E-001	9.64E+000	5.85E-001	5.10E+000	5.30E-004	3.96E-003
1861	TOR1A	9.64	7.84E-001	9.64E+000	4.93E-001	3.88E+000	-8.15E-005	5.88E-004
3620	INDO	9.64	7.59E-001	9.64E+000	4.63E-001	3.11E+000	-8.29E-004	5.80E-003
55655	NLRP2	9.64	7.50E-001	9.64E+000	3.01E-001	2.46E+000	3.17E-003	2.18E-002
187	APLNR	9.64	-6.19E-001	-3.96E+000	-8.72E-001	-9.64E+000	-4.60E-004	2.84E-003
5178	PEG3	9.63	7.74E-001	9.63E+000	3.13E-001	2.44E+000	-1.16E-003	7.71E-003
4081	MAB21L1	9.63	-2.08E-001	-1.63E+000	-7.61E-001	-9.63E+000	-1.20E-003	8.68E-003
7075	TIE1	9.63	-4.41E-001	-3.08E+000	-7.81E-001	-9.63E+000	6.87E-004	4.81E-003
1020	CDK5	9.62	7.52E-001	9.62E+000	5.54E-001	4.50E+000	-2.40E-004	1.80E-003
10728	PTGES3	9.62	7.54E-001	9.62E+000	1.92E-001	1.58E+000	7.43E-004	5.51E-003
4869	NPM1	9.62	7.66E-001	9.62E+000	4.89E-001	3.88E+000	-1.08E-003	7.95E-003
566	AZU1	9.62	7.80E-001	9.62E+000	5.24E-001	4.26E+000	-1.02E-003	7.40E-003
3916	LAMP1	9.62	-3.26E-001	-2.71E+000	-7.75E-001	-9.62E+000	-3.06E-004	2.12E-003
100129349	LOC100129349	9.62	-4.83E-001	-3.28E+000	-8.25E-001	-9.62E+000	-2.48E-004	1.61E-003
7386	UQCRFS1	9.62	7.83E-001	9.62E+000	2.92E-001	2.30E+000	1.79E-004	1.29E-003
2517	FUCA1	9.62	-2.56E-001	-1.88E+000	-7.54E-001	-9.62E+000	2.10E-003	1.53E-002
25792	CIZ1	9.62	7.58E-001	9.62E+000	4.87E-001	4.08E+000	1.03E-003	7.74E-003
57002	C7orf36	9.61	7.67E-001	9.61E+000	5.21E-001	4.17E+000	-4.31E-004	3.14E-003
22982	DIP2C	9.61	-3.47E-001	-2.62E+000	-7.44E-001	-9.61E+000	-1.32E-003	9.70E-003
5565	PRKAB2	9.61	8.24E-001	9.61E+000	5.82E-001	4.20E+000	9.95E-004	6.67E-003
10620	ARID3B	9.61	8.46E-001	9.61E+000	5.23E-001	3.31E+000	2.05E-004	1.31E-003
8563	THOC5	9.61	7.82E-001	9.61E+000	3.73E-001	2.89E+000	-4.02E-004	2.81E-003
84677	DSCR8	9.61	8.37E-001	9.61E+000	7.55E-001	5.12E+000	6.10E-004	4.00E-003
6759	SSX4	9.61	8.36E-001	9.61E+000	2.14E-001	1.46E+000	-4.23E-004	2.77E-003
1289	COL5A1	9.61	-3.47E-001	-2.55E+000	-7.87E-001	-9.61E+000	-1.43E-003	9.94E-003
10346	TRIM22	9.61	-5.49E-001	-4.11E+000	-8.06E-001	-9.61E+000	-3.93E-004	2.72E-003
10288	LILRB2	9.61	-4.16E-001	-2.73E+000	-7.60E-001	-9.61E+000	2.39E-003	1.67E-002
7057	THBS1	9.6	-3.17E-001	-2.59E+000	-7.76E-001	-9.60E+000	-2.22E-004	1.63E-003
6502	SKP2	9.6	7.87E-001	9.60E+000	4.88E-001	3.38E+000	8.63E-005	5.85E-004
5366	PMAIP1	9.6	7.87E-001	9.60E+000	3.12E-001	2.50E+000	-1.68E-003	1.20E-002
7707	ZNF148	9.6	-2.56E-001	-2.08E+000	-7.64E-001	-9.60E+000	-1.33E-003	9.89E-003
4635	MYL4	9.6	8.26E-001	9.60E+000	4.30E-001	3.04E+000	2.87E-003	1.93E-002
7866	IFRD2	9.6	7.89E-001	9.60E+000	3.98E-001	3.21E+000	8.02E-004	5.72E-003
6402	SELL	9.6	-3.90E-001	-3.28E+000	-7.61E-001	-9.60E+000	4.87E-004	3.65E-003
6092	ROBO2	9.6	-5.30E-001	-4.43E+000	-7.91E-001	-9.60E+000	2.61E-004	1.79E-003
79187	FSD1	9.6	8.00E-001	9.60E+000	3.59E-001	2.38E+000	-9.77E-005	6.62E-004
115294	PCMTD1	9.59	-6.22E-001	-4.22E+000	-7.94E-001	-9.59E+000	1.30E-003	8.93E-003
57215	THAP11	9.59	7.71E-001	9.59E+000	3.98E-001	3.16E+000	-9.19E-005	6.69E-004
83695	C12orf32	9.59	8.11E-001	9.59E+000	5.70E-001	4.07E+000	8.64E-004	5.86E-003
10683	DLL3	9.59	8.79E-001	9.59E+000	3.17E-001	1.38E+000	-9.25E-004	5.23E-003
5163	PDK1	9.58	7.96E-001	9.58E+000	5.03E-001	3.30E+000	-5.08E-003	3.45E-002
115950	ZNF653	9.58	7.85E-001	9.58E+000	-1.35E-002	-8.94E-002	-1.26E-003	8.55E-003
150223	YDJC	9.58	7.79E-001	9.58E+000	3.61E-001	2.23E+000	-6.35E-004	4.17E-003
3675	ITGA3	9.58	7.55E-001	9.58E+000	4.21E-001	3.58E+000	6.20E-004	4.68E-003
55131	RBM28	9.58	8.04E-001	9.58E+000	3.78E-001	2.51E+000	6.96E-004	4.67E-003
6863	TAC1	9.58	-4.76E-001	-3.63E+000	-8.01E-001	-9.58E+000	5.03E-004	3.41E-003
5864	RAB3A	9.58	7.57E-001	9.58E+000	-3.28E-002	-2.56E-001	5.82E-003	4.24E-002
7411	VBP1	9.57	8.27E-001	9.57E+000	3.85E-001	3.10E+000	-5.35E-004	3.59E-003
3382	ICA1	9.57	-3.79E-001	-2.91E+000	-7.82E-001	-9.57E+000	1.06E-003	7.56E-003
91137	SLC25A46	9.57	7.64E-001	9.57E+000	4.87E-001	3.27E+000	3.38E-004	2.34E-003
54	ACP5	9.57	-4.27E-001	-3.28E+000	-7.52E-001	-9.57E+000	-3.38E-004	2.48E-003
1374	CPT1A	9.57	8.30E-001	9.57E+000	5.55E-001	3.92E+000	-7.49E-004	4.97E-003
4684	NCAM1	9.57	7.79E-001	9.57E+000	3.35E-001	2.04E+000	8.58E-004	5.76E-003
3852	KRT5	9.57	-1.45E-001	-1.17E+000	-7.49E-001	-9.57E+000	3.30E-003	2.42E-002
81628	TSC22D4	9.57	7.40E-001	9.57E+000	3.28E-001	2.47E+000	1.04E-005	7.65E-005
10001	MED6	9.56	8.00E-001	9.56E+000	4.08E-001	2.86E+000	-2.05E-003	1.41E-002
3694	ITGB6	9.56	-4.02E-001	-2.38E+000	-8.11E-001	-9.56E+000	-3.05E-003	1.90E-002
3429	IFI27	9.56	-4.57E-001	-3.39E+000	-8.05E-001	-9.56E+000	-4.96E-005	3.40E-004
54625	PARP14	9.56	-4.26E-001	-3.36E+000	-7.91E-001	-9.56E+000	1.55E-003	1.07E-002
8712	PAGE1	9.56	8.32E-001	9.56E+000	6.47E-001	3.78E+000	2.67E-004	1.69E-003
653820	FAM72B	9.56	8.11E-001	9.56E+000	5.65E-001	4.11E+000	2.50E-004	1.70E-003
23633	KPNA6	9.56	7.42E-001	9.56E+000	3.12E-002	2.58E-001	-4.39E-004	3.32E-003
23214	XPO6	9.56	7.70E-001	9.56E+000	4.57E-001	3.88E+000	-1.03E-003	7.67E-003
6307	SC4MOL	9.56	7.68E-001	9.56E+000	3.04E-001	2.63E+000	-1.60E-003	1.20E-002
5982	RFC2	9.56	8.22E-001	9.56E+000	3.42E-001	2.58E+000	1.18E-003	7.97E-003
23162	MAPK8IP3	9.56	7.88E-001	9.56E+000	5.15E-001	2.47E+000	1.46E-003	8.62E-003
284802	FRG1B	9.55	-4.23E-002	-3.76E-001	-8.19E-001	-9.55E+000	-3.92E-005	2.82E-004
2261	FGFR3	9.55	7.80E-001	9.55E+000	1.89E-001	1.65E+000	-1.12E-004	8.33E-004
7027	TFDP1	9.55	7.24E-001	9.55E+000	4.78E-001	3.76E+000	5.38E-004	4.06E-003
23049::552900	SMG1::BOLA2	9.55	7.37E-001	9.55E+000	5.36E-001	4.58E+000	5.44E-004	4.07E-003
55303	GIMAP4	9.55	-4.91E-001	-2.40E+000	-8.54E-001	-9.55E+000	3.87E-004	2.23E-003
1973	EIF4A1	9.55	7.34E-001	9.55E+000	5.31E-001	4.41E+000	3.62E-004	2.64E-003
3658	IREB2	9.55	7.67E-001	9.55E+000	6.08E-001	4.34E+000	2.77E-004	1.96E-003
387103	C6orf173	9.54	7.90E-001	9.54E+000	4.26E-001	3.36E+000	-2.07E-003	1.45E-002
10471	PFDN6	9.54	7.95E-001	9.54E+000	4.40E-001	3.76E+000	1.52E-004	1.10E-003
28959	TMEM176B	9.54	-6.38E-001	-3.38E+000	-8.53E-001	-9.54E+000	3.43E-004	1.85E-003
55975	KLHL7	9.54	7.76E-001	9.54E+000	4.84E-001	3.06E+000	-7.89E-004	5.17E-003
11091	WDR5	9.54	7.52E-001	9.54E+000	5.47E-001	4.17E+000	5.61E-004	4.09E-003
220213	OTUD1	9.54	-3.74E-001	-2.51E+000	-7.68E-001	-9.54E+000	1.65E-003	1.13E-002
386757	SLC6A10P	9.54	8.30E-001	9.54E+000	3.23E-001	1.74E+000	6.89E-005	4.30E-004
9649	RALGPS1	9.53	-3.91E-001	-3.43E+000	-7.73E-001	-9.53E+000	-1.73E-003	1.26E-002
6812	STXBP1	9.53	8.17E-001	9.53E+000	4.79E-001	2.75E+000	-1.08E-003	6.47E-003
29902	C12orf24	9.53	8.36E-001	9.53E+000	7.27E-001	3.78E+000	-1.10E-003	6.79E-003
23371	TENC1	9.53	-3.81E-001	-2.85E+000	-7.86E-001	-9.53E+000	-9.27E-004	6.49E-003
1978::51060	EIF4EBP1::TXNDC12	9.52	8.05E-001	9.52E+000	2.95E-001	2.00E+000	2.98E-004	2.00E-003
10052	GJC1	9.52	7.72E-001	9.52E+000	4.74E-001	3.76E+000	1.01E-003	7.29E-003
57577	KIAA1407	9.52	-5.12E-001	-3.65E+000	-7.91E-001	-9.52E+000	-1.12E-004	6.23E-004
64208	POPDC3	9.52	8.48E-001	9.52E+000	4.02E-001	2.48E+000	3.59E-004	2.27E-003
5267	SERPINA4	9.52	8.62E-001	9.52E+000	6.68E-001	3.60E+000	-7.49E-004	4.04E-003
3015	H2AFZ	9.51	8.10E-001	9.51E+000	2.65E-003	1.89E-002	-1.05E-003	7.14E-003
81929	SEH1L	9.51	8.28E-001	9.51E+000	1.15E-001	8.69E-001	-2.30E-003	1.56E-002
58495	OVOL2	9.51	-5.78E-001	-3.96E+000	-8.22E-001	-9.51E+000	-2.00E-003	1.33E-002
54107	POLE3	9.51	8.01E-001	9.51E+000	4.11E-001	2.82E+000	-1.28E-003	8.61E-003
1786	DNMT1	9.51	7.87E-001	9.51E+000	6.80E-001	5.40E+000	-4.01E-004	2.87E-003
7940	LST1	9.51	-3.38E-001	-2.53E+000	-7.79E-001	-9.51E+000	3.13E-004	2.17E-003
1820	ARID3A	9.51	8.31E-001	9.51E+000	5.23E-001	3.18E+000	-7.59E-004	4.86E-003
7461	CLIP2	9.51	7.64E-001	9.51E+000	4.54E-001	3.74E+000	-4.24E-005	3.06E-004
148932	MOBKL2C	9.51	-4.67E-001	-2.84E+000	-7.87E-001	-9.51E+000	-2.39E-003	1.55E-002
100128553::445328	CTAGE4::FLJ43692	9.51	-5.00E-001	-3.16E+000	-7.89E-001	-9.51E+000	4.60E-004	2.98E-003
80777	CYB5B	9.51	7.54E-001	9.51E+000	2.72E-001	1.96E+000	7.35E-005	5.25E-004
221718	C6orf218	9.5	8.34E-001	9.50E+000	5.50E-001	3.48E+000	-2.38E-004	1.52E-003
90634	N4BP2L1	9.5	-5.17E-001	-3.84E+000	-7.89E-001	-9.50E+000	1.69E-004	1.17E-003
2162	F13A1	9.5	-4.30E-001	-3.55E+000	-7.78E-001	-9.50E+000	-1.10E-004	7.56E-004
222962	SLC29A4	9.5	7.92E-001	9.50E+000	-8.24E-003	-6.16E-002	1.28E-003	8.84E-003
54438	GFOD1	9.5	-6.40E-001	-3.20E+000	-8.60E-001	-9.50E+000	-1.42E-003	8.41E-003
11168	PSIP1	9.5	7.97E-001	9.50E+000	4.57E-001	3.39E+000	3.06E-003	2.12E-002
221955	DAGLB	9.5	7.49E-001	9.50E+000	3.92E-001	3.11E+000	-1.65E-004	1.21E-003
2903	GRIN2A	9.5	8.50E-001	9.50E+000	5.56E-001	3.56E+000	-4.05E-004	2.53E-003
23603	CORO1C	9.5	8.11E-001	9.50E+000	3.96E-001	2.93E+000	2.73E-004	1.87E-003
2806	GOT2	9.5	7.78E-001	9.50E+000	3.36E-001	2.89E+000	5.25E-004	3.86E-003
4842	NOS1	9.5	8.05E-001	9.50E+000	3.54E-001	2.50E+000	-1.12E-003	7.62E-003
23127	GLT25D2	9.5	8.23E-001	9.50E+000	2.70E-001	1.87E+000	-6.91E-004	4.42E-003
64919	BCL11B	9.5	8.05E-001	9.50E+000	5.22E-001	3.17E+000	-1.04E-005	6.30E-005
5983	RFC3	9.49	7.70E-001	9.49E+000	3.14E-001	2.66E+000	4.22E-004	3.13E-003
3609	ILF3	9.49	7.78E-001	9.49E+000	4.68E-001	4.11E+000	-2.02E-004	1.50E-003
390927	ZNF793	9.49	-6.22E-001	-3.73E+000	-8.02E-001	-9.49E+000	1.45E-004	9.53E-004
10245	TIMM17B	9.49	8.02E-001	9.49E+000	1.71E-001	1.27E+000	2.30E-003	1.56E-002
9772	KIAA0195	9.49	7.53E-001	9.49E+000	3.38E-001	2.74E+000	-1.34E-004	9.82E-004
29843	SENP1	9.49	7.93E-001	9.49E+000	4.38E-001	2.84E+000	-3.10E-004	2.05E-003
10675	CSPG5	9.49	7.65E-001	9.49E+000	1.88E-001	1.33E+000	8.75E-004	6.19E-003
55165	CEP55	9.49	7.72E-001	9.49E+000	2.76E-001	2.10E+000	1.61E-004	1.13E-003
57326	PBXIP1	9.49	-5.59E-001	-4.44E+000	-7.69E-001	-9.49E+000	-4.95E-004	3.57E-003
374500	THSD1P	9.49	-3.33E-001	-2.54E+000	-7.93E-001	-9.49E+000	-2.57E-004	1.80E-003
9459	ARHGEF6	9.48	-1.22E-001	-1.01E+000	-7.55E-001	-9.48E+000	8.56E-004	5.93E-003
2903	GRIN2A	9.48	7.90E-001	9.48E+000	5.66E-001	3.54E+000	1.11E-003	6.82E-003
3998	LMAN1	9.48	7.74E-001	9.48E+000	3.55E-001	3.17E+000	-2.97E-004	2.22E-003
389058	SP5	9.48	8.07E-001	9.48E+000	4.69E-001	3.04E+000	1.40E-004	9.18E-004
1591	CYP24A1	9.48	7.93E-001	9.48E+000	6.50E-001	4.69E+000	-2.98E-004	2.04E-003
9179	AP4M1	9.48	7.85E-001	9.48E+000	4.51E-001	3.40E+000	-7.78E-004	5.45E-003
11124	FAF1	9.48	7.47E-001	9.48E+000	4.20E-001	2.91E+000	-4.73E-004	3.38E-003
10215	OLIG2	9.48	8.16E-001	9.48E+000	5.55E-001	3.28E+000	-4.71E-004	2.90E-003
60314	C12orf10	9.48	7.69E-001	9.48E+000	3.10E-001	2.81E+000	6.96E-004	5.26E-003
116448	OLIG1	9.48	8.73E-001	9.48E+000	6.22E-001	2.98E+000	2.02E-003	1.11E-002
9782	MATR3	9.48	7.74E-001	9.48E+000	2.63E-001	2.43E+000	1.97E-004	1.49E-003
5097	PCDH1	9.48	7.82E-001	9.48E+000	5.61E-001	4.34E+000	6.78E-004	4.80E-003
92421	CHMP4C	9.47	7.61E-001	9.47E+000	4.42E-001	3.65E+000	1.96E-003	1.43E-002
1999	ELF3	9.47	-3.27E-001	-2.62E+000	-7.61E-001	-9.47E+000	6.10E-005	4.22E-004
2199	FBLN2	9.47	-4.25E-001	-3.40E+000	-7.89E-001	-9.47E+000	2.18E-003	1.55E-002
283876	FLJ39639	9.47	-3.18E-001	-2.01E+000	-7.51E-001	-9.47E+000	6.71E-005	4.24E-004
4756	NEO1	9.47	-3.94E-001	-3.13E+000	-7.56E-001	-9.47E+000	-6.32E-004	4.56E-003
23456	ABCB10	9.47	7.63E-001	9.47E+000	4.04E-001	3.38E+000	1.12E-003	8.16E-003
5122	PCSK1	9.47	7.51E-001	9.47E+000	5.49E-001	4.32E+000	3.51E-004	2.58E-003
7474	WNT5A	9.47	7.68E-001	9.47E+000	2.02E-001	1.80E+000	3.24E-004	2.43E-003
11112	HIBADH	9.47	7.63E-001	9.47E+000	2.60E-001	2.17E+000	-9.46E-005	6.95E-004
6387	CXCL12	9.47	-5.72E-001	-4.47E+000	-7.75E-001	-9.47E+000	-1.98E-003	1.42E-002
1160	CKMT2	9.46	-4.85E-001	-4.06E+000	-7.65E-001	-9.46E+000	-2.90E-004	2.11E-003
400966::729857	RGPD1::RGPD2	9.46	-4.95E-001	-4.23E+000	-7.37E-001	-9.46E+000	-1.23E-004	9.39E-004
5531	PPP4C	9.46	7.70E-001	9.46E+000	4.13E-001	3.51E+000	-6.51E-004	4.78E-003
79866	C13orf34	9.46	7.89E-001	9.46E+000	4.30E-001	3.33E+000	9.20E-004	6.37E-003
2357	FPR1	9.46	-4.71E-001	-3.50E+000	-7.91E-001	-9.46E+000	-5.73E-004	3.85E-003
54663	WDR74	9.46	7.73E-001	9.46E+000	5.38E-001	4.10E+000	2.22E-004	1.52E-003
1400	CRMP1	9.46	7.94E-001	9.46E+000	3.86E-001	2.56E+000	1.49E-003	1.00E-002
5604	MAP2K1	9.46	7.78E-001	9.46E+000	4.76E-001	3.93E+000	1.75E-004	1.26E-003
94239	H2AFV	9.46	-4.61E-001	-3.45E+000	-8.05E-001	-9.46E+000	2.35E-003	1.61E-002
10534	SSSCA1	9.46	7.85E-001	9.46E+000	4.33E-001	3.52E+000	-9.54E-005	6.74E-004
51729	WBP11	9.46	8.08E-001	9.46E+000	5.56E-001	3.69E+000	1.22E-003	7.92E-003
90417	C15orf23	9.45	7.93E-001	9.45E+000	2.71E-001	1.86E+000	1.08E-004	7.26E-004
4947	OAZ2	9.45	7.75E-001	9.45E+000	2.79E-001	2.42E+000	-2.63E-004	1.91E-003
60386	SLC25A19	9.45	-4.22E-001	-3.58E+000	-7.85E-001	-9.45E+000	-3.26E-003	2.35E-002
8568	RRP1	9.45	7.96E-001	9.45E+000	2.59E-001	1.78E+000	-2.36E-003	1.57E-002
11198	SUPT16H	9.45	7.99E-001	9.45E+000	1.41E-001	9.36E-001	3.16E-003	2.07E-002
689	BTF3	9.45	7.40E-001	9.45E+000	3.94E-001	3.36E+000	1.26E-003	9.55E-003
7433	VIPR1	9.45	-4.24E-001	-2.94E+000	-7.79E-001	-9.45E+000	-5.57E-004	3.82E-003
5453	POU3F1	9.45	8.55E-001	9.45E+000	6.65E-001	3.05E+000	9.94E-004	5.45E-003
6317	SERPINB3	9.45	7.95E-001	9.45E+000	3.78E-001	2.70E+000	3.36E-004	2.31E-003
150726	FBXO41	9.44	8.10E-001	9.44E+000	5.66E-001	3.75E+000	-6.35E-005	4.16E-004
81617	CAB39L	9.44	-4.94E-001	-3.12E+000	-8.28E-001	-9.44E+000	-3.43E-004	2.20E-003
5558	PRIM2	9.44	7.76E-001	9.44E+000	3.88E-001	3.18E+000	-1.06E-003	7.57E-003
1789	DNMT3B	9.44	7.92E-001	9.44E+000	5.42E-001	3.63E+000	1.20E-003	7.70E-003
10878	CFHR3	9.44	-4.26E-001	-3.56E+000	-7.33E-001	-9.44E+000	4.25E-004	3.21E-003
157570	ESCO2	9.44	7.79E-001	9.44E+000	2.66E-001	1.99E+000	-1.65E-003	1.16E-002
54919	HEATR2	9.44	7.66E-001	9.44E+000	8.58E-002	7.12E-001	2.22E-003	1.63E-002
79585	CORO7	9.44	7.58E-001	9.44E+000	3.72E-001	2.55E+000	3.30E-004	2.31E-003
90874	ZNF697	9.44	8.06E-001	9.44E+000	4.39E-001	3.04E+000	-2.17E-003	1.43E-002
64682	ANAPC1	9.44	7.92E-001	9.44E+000	6.32E-001	4.77E+000	4.26E-004	2.95E-003
81620	CDT1	9.44	8.62E-001	9.44E+000	6.73E-001	3.75E+000	1.83E-004	1.10E-003
653220	XAGE1B	9.44	8.69E-001	9.44E+000	2.94E-001	1.47E+000	3.50E-003	2.04E-002
59084	ENPP5	9.44	-4.43E-001	-3.26E+000	-7.28E-001	-9.44E+000	-1.18E-004	8.56E-004
5691	PSMB3	9.44	7.53E-001	9.44E+000	-2.56E-001	-2.05E+000	-1.45E-003	1.06E-002
3627	CXCL10	9.44	-5.09E-001	-2.60E+000	-8.28E-001	-9.44E+000	-8.77E-005	5.26E-004
57396	CLK4	9.43	-3.49E-001	-1.98E+000	-7.86E-001	-9.43E+000	2.59E-004	1.70E-003
940	CD28	9.43	8.47E-001	9.43E+000	6.35E-001	4.40E+000	3.84E-004	2.46E-003
1967	EIF2B1	9.43	7.81E-001	9.43E+000	1.11E-001	9.79E-001	1.27E-003	9.42E-003
1361	CPB2	9.43	7.77E-001	9.43E+000	5.10E-001	3.95E+000	1.01E-004	7.14E-004
28984	C13orf15	9.43	-5.78E-001	-3.32E+000	-8.05E-001	-9.43E+000	1.94E-003	1.16E-002
9173	IL1RL1	9.43	-5.11E-001	-4.18E+000	-7.85E-001	-9.43E+000	-4.50E-004	3.15E-003
58494	JAM2	9.43	-3.73E-001	-2.42E+000	-7.91E-001	-9.43E+000	-8.60E-004	5.70E-003
1660	DHX9	9.42	7.59E-001	9.42E+000	4.03E-001	3.44E+000	-1.08E-003	8.02E-003
26585	GREM1	9.42	-5.17E-001	-3.47E+000	-7.85E-001	-9.42E+000	1.98E-003	1.27E-002
7941	PLA2G7	9.42	-4.13E-001	-3.09E+000	-7.64E-001	-9.42E+000	-1.75E-004	1.22E-003
9244	CRLF1	9.42	7.96E-001	9.42E+000	6.08E-001	3.39E+000	2.09E-004	1.34E-003
4547	MTTP	9.42	7.82E-001	9.42E+000	3.69E-001	2.15E+000	3.34E-003	2.00E-002
284996	RNF149	9.42	7.74E-001	9.42E+000	3.09E-001	2.97E+000	2.16E-003	1.63E-002
125058	TBC1D16	9.42	7.42E-001	9.42E+000	3.49E-001	2.18E+000	-5.12E-003	3.36E-002
3040	HBA2	9.42	7.96E-001	9.42E+000	4.36E-001	2.73E+000	3.12E-003	2.05E-002
10335	MRVI1	9.42	-5.20E-001	-3.16E+000	-8.59E-001	-9.42E+000	-4.81E-004	2.26E-003
83743	GRWD1	9.42	8.07E-001	9.42E+000	2.30E-001	1.68E+000	6.08E-005	3.98E-004
9145	SYNGR1	9.41	7.76E-001	9.41E+000	2.41E-001	2.03E+000	-1.55E-003	1.13E-002
389114	ZNF662	9.41	-5.61E-001	-3.55E+000	-7.98E-001	-9.41E+000	-3.06E-004	1.94E-003
10614	HEXIM1	9.41	-3.65E-001	-2.66E+000	-7.71E-001	-9.41E+000	-2.34E-003	1.62E-002
7031	TFF1	9.41	7.39E-001	9.41E+000	4.98E-001	4.29E+000	-2.12E-003	1.60E-002
4103	MAGEA4	9.41	8.04E-001	9.41E+000	5.25E-001	3.06E+000	8.42E-004	5.26E-003
23462	HEY1	9.41	7.66E-001	9.41E+000	4.16E-001	2.67E+000	5.05E-004	3.42E-003
84946	LTV1	9.41	-3.18E-001	-2.60E+000	-7.65E-001	-9.41E+000	-1.09E-003	7.79E-003
944	TNFSF8	9.41	-3.53E-001	-1.41E+000	-8.35E-001	-9.41E+000	5.69E-003	2.61E-002
3434	IFIT1	9.41	-4.79E-001	-3.71E+000	-7.51E-001	-9.41E+000	-5.20E-004	3.53E-003
4322	MMP13	9.4	-4.21E-001	-3.06E+000	-7.86E-001	-9.40E+000	-2.40E-003	1.62E-002
6262	RYR2	9.4	7.68E-001	9.40E+000	5.93E-002	4.39E-001	-8.67E-005	5.94E-004
54976	C20orf27	9.4	8.24E-001	9.40E+000	2.21E-001	1.47E+000	1.37E-003	8.86E-003
54739	XAF1	9.4	-4.89E-001	-3.06E+000	-7.80E-001	-9.40E+000	-7.01E-004	4.20E-003
1488	CTBP2	9.4	-4.26E-001	-3.10E+000	-7.83E-001	-9.40E+000	6.64E-004	4.30E-003
22904	SBNO2	9.4	-2.81E-001	-2.11E+000	-7.70E-001	-9.40E+000	9.43E-005	6.53E-004
60681	FKBP10	9.4	7.97E-001	9.40E+000	1.68E-001	1.33E+000	-2.26E-004	1.56E-003
7098	TLR3	9.4	-6.59E-001	-4.22E+000	-7.91E-001	-9.40E+000	-3.22E-004	1.91E-003
2982	GUCY1A3	9.39	-5.59E-001	-3.79E+000	-8.21E-001	-9.39E+000	3.61E-005	2.28E-004
150864	ALS2CR13	9.39	7.88E-001	9.39E+000	2.84E-001	1.96E+000	1.52E-003	9.94E-003
5863	RGL2	9.39	-4.19E-001	-3.08E+000	-7.85E-001	-9.39E+000	-8.20E-004	5.56E-003
57026	PDXP	9.39	8.30E-001	9.39E+000	5.55E-001	3.33E+000	3.48E-004	2.20E-003
8605	PLA2G4C	9.39	-4.87E-001	-3.04E+000	-8.27E-001	-9.39E+000	-8.64E-004	4.49E-003
55776	C6orf64	9.39	-2.35E-001	-1.75E+000	-8.14E-001	-9.39E+000	4.91E-003	3.30E-002
8985	PLOD3	9.39	8.14E-001	9.39E+000	6.68E-001	5.42E+000	1.36E-003	9.34E-003
3084	NRG1	9.38	7.59E-001	9.38E+000	4.04E-001	3.10E+000	1.26E-003	9.06E-003
23161	SNX13	9.38	-4.86E-001	-3.83E+000	-8.43E-001	-9.38E+000	-1.35E-004	9.06E-004
94134	ARHGAP12	9.38	-5.18E-001	-3.62E+000	-8.20E-001	-9.38E+000	-4.52E-004	2.97E-003
9695	EDEM1	9.38	-4.19E-001	-3.41E+000	-7.24E-001	-9.38E+000	-6.86E-004	5.18E-003
921	CD5	9.38	7.24E-001	9.38E+000	2.34E-001	1.82E+000	-2.17E-003	1.61E-002
64785	GINS3	9.38	8.04E-001	9.38E+000	5.58E-001	3.83E+000	-2.90E-004	1.93E-003
1296	COL8A2	9.38	-5.81E-001	-3.39E+000	-7.95E-001	-9.38E+000	2.01E-003	1.30E-002
23395	LARS2	9.38	7.84E-001	9.38E+000	5.31E-001	4.28E+000	4.68E-004	3.31E-003
8208	CHAF1B	9.38	8.01E-001	9.38E+000	5.65E-001	3.83E+000	2.39E-004	1.55E-003
664701	ZNF826	9.38	-4.95E-001	-3.54E+000	-8.01E-001	-9.38E+000	1.52E-003	1.03E-002
25818	KLK5	9.38	-3.07E-001	-2.19E+000	-7.79E-001	-9.38E+000	2.09E-003	1.38E-002
644538	LOC644538	9.37	8.07E-001	9.37E+000	3.76E-001	2.13E+000	-9.07E-004	5.59E-003
7301	TYRO3	9.37	7.95E-001	9.37E+000	4.43E-001	3.07E+000	-9.81E-005	6.58E-004
388335	LOC388335	9.37	-4.99E-001	-3.27E+000	-7.92E-001	-9.37E+000	-6.53E-004	4.18E-003
51312	SLC25A37	9.37	7.65E-001	9.37E+000	8.91E-002	6.11E-001	1.74E-004	1.18E-003
641700	ECSM2	9.37	-5.61E-001	-3.22E+000	-8.13E-001	-9.37E+000	-2.42E-004	1.51E-003
3600	IL15	9.36	-5.24E-001	-3.43E+000	-7.80E-001	-9.36E+000	-1.31E-004	8.52E-004
79801	SHCBP1	9.36	7.40E-001	9.36E+000	5.39E-001	4.67E+000	-7.60E-004	5.69E-003
10921::643446	RNPS1::LOC643446	9.36	7.38E-001	9.36E+000	2.42E-001	1.98E+000	-9.44E-004	7.06E-003
643866	CBLN3	9.36	-4.62E-001	-2.53E+000	-7.75E-001	-9.36E+000	6.54E-003	3.87E-002
57325	CSRP2BP	9.36	8.03E-001	9.36E+000	5.40E-001	4.42E+000	5.04E-004	3.49E-003
10554	AGPAT1	9.36	7.77E-001	9.36E+000	3.14E-001	2.72E+000	9.16E-004	6.67E-003
220134	C18orf24	9.36	8.12E-001	9.36E+000	5.00E-001	3.60E+000	1.07E-003	7.09E-003
1827	RCAN1	9.36	-2.31E-001	-1.80E+000	-7.40E-001	-9.36E+000	-3.28E-004	2.36E-003
113130	CDCA5	9.36	8.12E-001	9.36E+000	4.31E-001	3.08E+000	-5.16E-004	3.35E-003
1268	CNR1	9.36	-5.74E-001	-3.63E+000	-7.29E-001	-9.36E+000	-1.02E-004	7.08E-004
57464	FAM40B	9.36	8.15E-001	9.36E+000	6.38E-001	3.93E+000	1.52E-003	9.38E-003
51316	PLAC8	9.36	-5.43E-001	-3.72E+000	-7.64E-001	-9.36E+000	-4.63E-004	3.21E-003
91181	NUP210L	9.36	8.96E-001	9.36E+000	6.04E-001	2.26E+000	-2.99E-004	1.23E-003
3860	KRT13	9.35	-2.65E-001	-2.26E+000	-7.96E-001	-9.35E+000	-4.80E-004	3.43E-003
4691	NCL	9.35	7.72E-001	9.35E+000	2.65E-001	2.15E+000	-3.38E-004	2.44E-003
4068	SH2D1A	9.35	8.11E-001	9.35E+000	3.44E-001	2.29E+000	-4.45E-004	2.70E-003
23157	SEPT6	9.35	7.77E-001	9.35E+000	2.14E-001	1.71E+000	-8.51E-004	5.96E-003
6405	SEMA3F	9.35	-2.03E-001	-1.60E+000	-7.28E-001	-9.35E+000	1.68E-003	1.25E-002
79608::7275	RIC3::TUB	9.35	-6.68E-001	-2.41E+000	-8.40E-001	-9.35E+000	-8.97E-004	4.83E-003
7052	TGM2	9.35	7.69E-001	9.35E+000	1.24E-001	1.02E+000	-1.18E-003	8.60E-003
728264	LOC728264	9.35	-3.81E-001	-2.61E+000	-7.99E-001	-9.35E+000	-6.90E-004	4.58E-003
55326	AGPAT5	9.35	8.11E-001	9.35E+000	6.01E-001	3.45E+000	9.76E-005	6.17E-004
10005	ACOT8	9.35	7.39E-001	9.35E+000	2.52E-001	1.98E+000	-2.23E-003	1.63E-002
1303	COL12A1	9.35	-4.36E-001	-3.17E+000	-7.87E-001	-9.35E+000	-1.28E-003	8.76E-003
22822	PHLDA1	9.35	8.04E-001	9.35E+000	5.21E-002	4.07E-001	-5.80E-004	3.98E-003
274	BIN1	9.35	8.04E-001	9.35E+000	1.71E-001	1.42E+000	1.03E-004	7.29E-004
51316	PLAC8	9.34	7.93E-001	9.34E+000	5.78E-001	4.70E+000	-1.16E-003	8.15E-003
56937	PMEPA1	9.34	-4.61E-001	-3.16E+000	-7.76E-001	-9.34E+000	2.23E-003	1.50E-002
7456	WIPF1	9.34	7.46E-001	9.34E+000	2.20E-001	1.85E+000	-1.89E-003	1.40E-002
2049	EPHB3	9.34	-4.35E-001	-3.01E+000	-8.01E-001	-9.34E+000	-8.83E-004	5.92E-003
983	CDC2	9.34	7.50E-001	9.34E+000	4.23E-001	3.05E+000	4.69E-004	3.31E-003
255512	LOC255512	9.34	7.78E-001	9.34E+000	5.79E-001	4.14E+000	-3.27E-004	2.22E-003
3855	KRT7	9.34	-2.14E-001	-1.71E+000	-7.22E-001	-9.34E+000	-4.88E-004	3.48E-003
5949	RBP3	9.34	7.62E-001	9.34E+000	2.05E-001	1.78E+000	3.17E-004	2.31E-003
80153	EDC3	9.33	7.95E-001	9.33E+000	5.95E-001	4.49E+000	-3.20E-004	2.19E-003
1477	CSTF1	9.33	7.52E-001	9.33E+000	4.67E-001	3.59E+000	1.38E-004	9.56E-004
65989	DLK2	9.33	8.38E-001	9.33E+000	5.74E-002	3.49E-001	9.82E-004	6.05E-003
440149	LOC440149	9.33	-4.56E-001	-3.35E+000	-8.25E-001	-9.33E+000	-6.89E-004	4.57E-003
11342	RNF13	9.33	-5.25E-001	-4.00E+000	-7.60E-001	-9.33E+000	-4.61E-004	3.20E-003
9080	CLDN9	9.33	8.70E-001	9.33E+000	3.50E-001	1.75E+000	-2.90E-003	1.51E-002
84233	TMEM126A	9.33	7.54E-001	9.33E+000	4.32E-001	3.29E+000	7.31E-004	5.12E-003
51253	MRPL37	9.33	8.22E-001	9.33E+000	2.91E-001	2.16E+000	-2.24E-004	1.47E-003
414308::4360	MRC1L1::MRC1	9.33	-4.29E-001	-3.13E+000	-8.03E-001	-9.33E+000	4.67E-004	3.13E-003
157313	CDCA2	9.33	8.59E-001	9.33E+000	6.14E-001	3.13E+000	-1.75E-003	1.00E-002
358	AQP1	9.33	-3.94E-001	-3.20E+000	-7.52E-001	-9.33E+000	8.94E-004	6.51E-003
2537	IFI6	9.33	-4.64E-001	-3.96E+000	-7.18E-001	-9.33E+000	2.39E-004	1.82E-003
687	KLF9	9.33	8.09E-001	9.33E+000	5.30E-001	3.82E+000	2.84E-004	1.86E-003
5716	PSMD10	9.33	7.54E-001	9.33E+000	2.91E-001	2.56E+000	-3.16E-004	2.36E-003
55201	MAP1S	9.33	7.42E-001	9.33E+000	3.59E-001	2.71E+000	6.06E-004	4.37E-003
84985	FAM83A	9.33	7.72E-001	9.33E+000	4.32E-001	2.93E+000	8.08E-005	5.48E-004
7371	UCK2	9.32	7.54E-001	9.32E+000	1.39E-001	1.21E+000	1.52E-004	1.14E-003
3037	HAS2	9.32	8.21E-001	9.32E+000	6.35E-001	4.12E+000	-7.02E-004	4.49E-003
100130082	LOC100130082	9.32	-3.46E-001	-2.08E+000	-8.62E-001	-9.32E+000	9.18E-004	5.58E-003
4665	NAB2	9.32	7.37E-001	9.32E+000	-7.13E-002	-6.01E-001	1.16E-003	8.63E-003
83541	FAM110A	9.32	-3.66E-001	-3.02E+000	-7.56E-001	-9.32E+000	1.76E-005	1.28E-004
55328	C10orf59	9.32	-6.21E-001	-3.78E+000	-8.37E-001	-9.32E+000	1.21E-003	7.55E-003
2201	FBN2	9.32	7.66E-001	9.32E+000	2.27E-001	1.64E+000	-7.54E-004	5.17E-003
285973	ATG9B	9.32	7.51E-001	9.32E+000	2.57E-002	2.15E-001	1.10E-003	8.18E-003
27090	ST6GALNAC4	9.31	7.76E-001	9.31E+000	1.69E-001	1.12E+000	-6.20E-004	4.02E-003
5686	PSMA5	9.31	7.96E-001	9.31E+000	1.54E-001	1.10E+000	1.47E-003	9.88E-003
6678::56265	SPARC::CPXM1	9.31	-3.26E-001	-2.51E+000	-7.41E-001	-9.31E+000	1.83E-003	1.31E-002
83853	ROPN1L	9.31	-3.55E-001	-3.01E+000	-7.63E-001	-9.31E+000	1.38E-004	1.02E-003
83540	NUF2	9.31	7.81E-001	9.31E+000	3.54E-001	2.27E+000	-1.23E-003	7.77E-003
55789	DEPDC1B	9.31	8.04E-001	9.31E+000	6.42E-001	4.49E+000	-1.12E-003	7.42E-003
7429	VIL1	9.31	8.64E-001	9.31E+000	7.59E-001	4.36E+000	1.74E-003	1.02E-002
7184	HSP90B1	9.31	7.68E-001	9.31E+000	2.18E-001	1.66E+000	8.45E-006	5.97E-005
285830	RP3-377H14.5	9.31	7.78E-001	9.31E+000	4.28E-001	3.03E+000	-1.22E-003	8.39E-003
84515	MCM8	9.31	8.01E-001	9.31E+000	5.96E-001	4.21E+000	2.00E-004	1.34E-003
10985	GCN1L1	9.31	7.36E-001	9.31E+000	2.39E-001	1.97E+000	-1.99E-003	1.47E-002
79091	C16orf68	9.31	7.16E-001	9.31E+000	3.55E-001	2.70E+000	4.29E-003	3.18E-002
10663	CXCR6	9.31	-4.83E-001	-3.10E+000	-7.81E-001	-9.31E+000	-5.00E-004	2.92E-003
64979	MRPL36	9.31	7.98E-001	9.31E+000	2.26E-001	1.68E+000	5.16E-004	3.50E-003
6363	CCL19	9.3	-5.06E-001	-3.72E+000	-7.78E-001	-9.30E+000	1.72E-003	1.19E-002
5833	PCYT2	9.3	7.52E-001	9.30E+000	3.75E-001	2.95E+000	-2.46E-004	1.72E-003
84663	CYorf15B	9.3	8.53E-001	9.30E+000	4.29E-001	2.65E+000	4.55E-004	2.80E-003
283596	SNHG10	9.3	7.89E-001	9.30E+000	4.56E-001	3.13E+000	7.73E-004	5.12E-003
6929	TCF3	9.3	7.37E-001	9.30E+000	4.21E-001	3.04E+000	6.50E-004	4.65E-003
9939	RBM8A	9.3	7.83E-001	9.30E+000	4.14E-001	2.96E+000	1.10E-004	7.55E-004
125228	C18orf19	9.3	7.33E-001	9.30E+000	2.75E-001	2.32E+000	3.79E-004	2.84E-003
92126	DSEL	9.3	7.83E-001	9.30E+000	3.29E-001	2.39E+000	1.10E-003	7.51E-003
9859	CEP170	9.3	7.80E-001	9.30E+000	1.23E-001	8.15E-001	-1.91E-003	1.28E-002
9319	TRIP13	9.3	7.42E-001	9.30E+000	3.38E-001	2.81E+000	-1.87E-004	1.39E-003
221710	LOC221710	9.29	7.64E-001	9.29E+000	3.80E-001	2.89E+000	-1.08E-003	7.63E-003
6416	MAP2K4	9.29	-3.03E-001	-2.44E+000	-7.54E-001	-9.29E+000	-2.13E-003	1.55E-002
8317	CDC7	9.29	7.61E-001	9.29E+000	4.84E-001	3.66E+000	-7.50E-004	5.30E-003
4835	NQO2	9.29	7.44E-001	9.29E+000	4.08E-001	3.31E+000	-6.97E-004	5.12E-003
51142	CHCHD2	9.29	7.69E-001	9.29E+000	1.79E-001	1.62E+000	-8.86E-004	6.63E-003
10653	SPINT2	9.29	-3.77E-001	-2.99E+000	-7.69E-001	-9.29E+000	3.09E-005	2.21E-004
125	ADH1B	9.29	-1.91E-001	-1.62E+000	-7.49E-001	-9.29E+000	-1.39E-003	1.03E-002
5364	PLXNB1	9.29	-3.68E-001	-3.10E+000	-7.77E-001	-9.29E+000	-1.67E-004	1.19E-003
4628	MYH10	9.29	7.46E-001	9.29E+000	3.17E-001	2.39E+000	3.27E-004	2.36E-003
9203	ZMYM3	9.29	7.80E-001	9.29E+000	3.93E-001	2.99E+000	7.44E-004	5.21E-003
113174	SAAL1	9.29	7.97E-001	9.29E+000	4.98E-001	3.07E+000	-4.10E-004	2.66E-003
5127	PCTK1	9.29	7.61E-001	9.29E+000	2.58E-001	2.34E+000	-7.06E-004	5.29E-003
993	CDC25A	9.29	7.26E-001	9.29E+000	2.45E-001	1.84E+000	1.64E-004	1.20E-003
1365	CLDN3	9.29	-1.86E-001	-1.41E+000	-7.49E-001	-9.29E+000	1.10E-003	7.86E-003
1284	COL4A2	9.29	-4.15E-001	-3.32E+000	-7.61E-001	-9.29E+000	-2.02E-003	1.46E-002
57180	ACTR3B	9.29	7.85E-001	9.29E+000	4.37E-001	3.61E+000	-2.33E-004	1.66E-003
728931	LOC728931	9.29	7.69E-001	9.29E+000	4.47E-001	3.66E+000	1.90E-004	1.37E-003
8890	EIF2B4	9.29	7.58E-001	9.29E+000	4.08E-001	2.91E+000	1.71E-003	1.18E-002
140465	MYL6B	9.29	7.99E-001	9.29E+000	2.08E-001	1.74E+000	2.89E-004	2.04E-003
7306	TYRP1	9.29	7.51E-001	9.29E+000	4.91E-001	3.74E+000	-2.92E-004	2.09E-003
150771	KIAA1754L	9.29	8.55E-001	9.29E+000	5.70E-001	3.74E+000	-4.60E-004	2.80E-003
10772	FUSIP1	9.28	7.66E-001	9.28E+000	3.78E-001	3.25E+000	-3.86E-004	2.84E-003
51299	NRN1	9.28	7.41E-001	9.28E+000	3.06E-001	2.43E+000	-5.71E-004	4.04E-003
3339	HSPG2	9.28	-4.01E-001	-3.00E+000	-7.71E-001	-9.28E+000	-1.58E-004	1.10E-003
9330	GTF3C3	9.28	7.68E-001	9.28E+000	3.95E-001	3.30E+000	9.27E-004	6.69E-003
91694	LONRF1	9.28	7.40E-001	9.28E+000	2.54E-001	1.92E+000	-2.51E-004	1.81E-003
9125	RQCD1	9.28	7.68E-001	9.28E+000	4.04E-001	3.38E+000	5.88E-004	4.28E-003
64091	POPDC2	9.28	-5.66E-001	-3.49E+000	-8.17E-001	-9.28E+000	-1.04E-003	6.22E-003
23392	KIAA0368	9.28	-6.16E-001	-3.54E+000	-8.10E-001	-9.28E+000	-5.81E-004	3.58E-003
55107	TMEM16A	9.28	-5.61E-001	-3.63E+000	-8.23E-001	-9.28E+000	-4.75E-004	3.04E-003
25981	DNAH1	9.28	-4.60E-001	-2.48E+000	-8.01E-001	-9.28E+000	-5.97E-004	3.73E-003
6672	SP100	9.27	-4.25E-001	-3.12E+000	-7.78E-001	-9.27E+000	1.91E-004	1.33E-003
10051	SMC4	9.27	7.65E-001	9.27E+000	4.00E-001	2.89E+000	1.73E-003	1.20E-002
51645	PPIL1	9.27	8.16E-001	9.27E+000	2.56E-001	1.60E+000	-8.22E-004	5.20E-003
127602	DNAH14	9.27	-4.94E-001	-3.52E+000	-8.04E-001	-9.27E+000	-8.24E-004	5.40E-003
1558	CYP2C8	9.27	7.89E-001	9.27E+000	4.50E-001	3.63E+000	1.25E-003	8.78E-003
719	C3AR1	9.27	-5.31E-001	-3.83E+000	-7.92E-001	-9.27E+000	-6.71E-004	4.35E-003
79567	FAM65A	9.27	7.31E-001	9.27E+000	1.42E-001	1.18E+000	5.66E-004	4.20E-003
79191	IRX3	9.27	-5.38E-001	-4.84E+000	-7.86E-001	-9.27E+000	-6.58E-004	4.70E-003
55272	IMP3	9.27	7.49E-001	9.27E+000	2.89E-001	2.68E+000	-1.53E-003	1.16E-002
728269	LOC728269	9.27	8.19E-001	9.27E+000	2.76E-001	1.66E+000	-1.76E-004	1.12E-003
5657	PRTN3	9.26	8.42E-001	9.26E+000	8.75E-001	3.91E+000	-5.22E-004	3.00E-003
11260::79095	XPOT::C9orf16	9.26	7.91E-001	9.26E+000	2.39E-001	1.84E+000	-4.15E-004	2.75E-003
3556	IL1RAP	9.26	7.74E-001	9.26E+000	4.71E-001	3.01E+000	-2.00E-004	1.30E-003
51308	REEP2	9.26	8.28E-001	9.26E+000	3.58E-001	2.51E+000	-3.87E-004	2.48E-003
54606	DDX56	9.26	7.97E-001	9.26E+000	4.67E-001	3.80E+000	-5.55E-004	3.88E-003
10589	DRAP1	9.26	7.37E-001	9.26E+000	3.00E-001	2.38E+000	9.29E-004	6.76E-003
158431	ZNF782	9.26	7.91E-001	9.26E+000	6.48E-001	4.00E+000	3.99E-003	2.36E-002
9896	FIG4	9.26	-3.82E-001	-3.31E+000	-7.69E-001	-9.26E+000	1.82E-003	1.34E-002
4627	MYH9	9.26	-4.64E-001	-3.62E+000	-7.64E-001	-9.26E+000	-1.92E-004	1.35E-003
8535	CBX4	9.26	7.77E-001	9.26E+000	-1.85E-001	-1.60E+000	-1.69E-004	1.20E-003
57691	KIAA1586	9.26	7.94E-001	9.26E+000	5.50E-001	3.77E+000	1.68E-003	1.11E-002
262	AMD1	9.26	7.69E-001	9.26E+000	3.22E-001	3.01E+000	5.20E-004	3.89E-003
9322	TRIP10	9.26	7.63E-001	9.26E+000	4.57E-002	3.83E-001	2.16E-004	1.56E-003
8788	DLK1	9.26	8.59E-001	9.26E+000	3.07E-001	1.74E+000	3.02E-004	1.79E-003
115106	CCDC5	9.25	8.18E-001	9.25E+000	2.43E-001	1.87E+000	2.70E-004	1.81E-003
8639	AOC3	9.25	-3.19E-001	-2.61E+000	-7.58E-001	-9.25E+000	1.04E-003	7.47E-003
57639	CCDC146	9.25	-4.53E-001	-2.64E+000	-7.96E-001	-9.25E+000	1.35E-003	8.44E-003
1984	EIF5A	9.25	7.61E-001	9.25E+000	2.71E-001	1.71E+000	-2.32E-005	1.57E-004
3400	ID4	9.25	-5.04E-001	-3.81E+000	-7.34E-001	-9.25E+000	1.28E-003	9.29E-003
9582	APOBEC3B	9.25	7.79E-001	9.25E+000	4.87E-001	4.30E+000	-1.59E-004	1.16E-003
26168	SENP3	9.25	7.74E-001	9.25E+000	2.50E-001	1.95E+000	-3.06E-004	2.17E-003
9112	MTA1	9.25	7.79E-001	9.25E+000	4.68E-001	3.97E+000	1.62E-003	1.16E-002
79070	KDELC1	9.25	7.84E-001	9.25E+000	3.88E-001	2.80E+000	-8.89E-004	5.76E-003
8602	NOL14	9.25	7.33E-001	9.25E+000	5.49E-001	4.39E+000	-5.47E-004	4.02E-003
11051::56271	NUDT21::BEX4	9.25	7.90E-001	9.25E+000	5.14E-001	3.88E+000	1.13E-003	7.72E-003
8790	FPGT	9.25	-4.49E-001	-3.14E+000	-7.29E-001	-9.25E+000	-2.47E-004	1.76E-003
3219	HOXB9	9.25	8.44E-001	9.25E+000	6.16E-001	3.37E+000	2.10E-003	1.26E-002
8321	FZD1	9.25	-2.54E-001	-2.06E+000	-7.58E-001	-9.25E+000	5.97E-004	4.26E-003
10769	PLK2	9.25	-5.01E-001	-3.92E+000	-8.05E-001	-9.25E+000	6.39E-004	4.38E-003
7626	ZNF75	9.25	-5.44E-001	-3.92E+000	-7.07E-001	-9.25E+000	6.81E-004	5.01E-003
23261	CAMTA1	9.25	-4.97E-001	-3.55E+000	-7.90E-001	-9.25E+000	-1.77E-003	1.20E-002
55544	RBM38	9.25	7.50E-001	9.25E+000	3.92E-001	3.26E+000	4.12E-004	3.02E-003
11333	PDAP1	9.24	7.65E-001	9.24E+000	4.71E-001	4.21E+000	4.12E-005	3.05E-004
92595	ZNF764	9.24	8.17E-001	9.24E+000	3.39E-001	2.61E+000	1.68E-003	1.13E-002
10403	NDC80	9.24	8.11E-001	9.24E+000	3.46E-001	2.21E+000	3.18E-004	2.04E-003
4311	MME	9.24	-4.29E-001	-3.38E+000	-6.93E-001	-9.24E+000	7.25E-004	4.92E-003
84148	MYST1	9.24	7.47E-001	9.24E+000	1.35E-001	1.10E+000	1.46E-004	1.07E-003
55176	SEC61A2	9.24	7.40E-001	9.24E+000	3.98E-001	3.58E+000	-6.98E-005	5.31E-004
53344	CHIC1	9.24	-3.36E-001	-2.35E+000	-7.92E-001	-9.24E+000	-9.17E-005	6.09E-004
2290	FOXG1	9.24	7.28E-001	9.24E+000	2.72E-001	2.29E+000	1.75E-004	1.31E-003
3046	HBE1	9.24	8.07E-001	9.24E+000	6.58E-001	3.48E+000	2.26E-003	1.34E-002
4907	NT5E	9.24	7.70E-001	9.24E+000	5.95E-001	4.04E+000	-7.48E-005	5.02E-004
84282	RNF135	9.24	-4.35E-001	-2.98E+000	-7.67E-001	-9.24E+000	1.27E-004	8.39E-004
2202	EFEMP1	9.24	-3.84E-001	-2.49E+000	-7.95E-001	-9.24E+000	7.24E-004	4.75E-003
51700	CYB5R2	9.23	7.67E-001	9.23E+000	1.82E-001	1.70E+000	-1.56E-004	1.18E-003
8529	CYP4F2	9.23	8.19E-001	9.23E+000	3.62E-001	2.17E+000	8.39E-004	5.24E-003
11326	VSIG4	9.23	-3.98E-001	-2.67E+000	-7.92E-001	-9.23E+000	-4.23E-004	2.68E-003
122953	JDP2	9.23	-2.02E-001	-1.43E+000	-7.44E-001	-9.23E+000	-2.63E-004	1.86E-003
5781	PTPN11	9.23	7.49E-001	9.23E+000	1.10E-001	1.03E+000	-8.64E-004	6.58E-003
11151	CORO1A	9.23	7.32E-001	9.23E+000	2.94E-001	2.40E+000	1.26E-004	9.34E-004
389337	FLJ41603	9.23	-4.60E-001	-2.98E+000	-8.07E-001	-9.23E+000	-8.47E-004	5.49E-003
10771	ZMYND11	9.23	7.69E-001	9.23E+000	3.40E-001	3.10E+000	1.04E-003	7.73E-003
4123::79661	MAN2C1::NEIL1	9.23	-4.96E-001	-3.22E+000	-7.89E-001	-9.23E+000	1.67E-004	1.10E-003
51057	LOC51057	9.23	7.64E-001	9.23E+000	3.84E-001	3.50E+000	-2.11E-004	1.58E-003
6778	STAT6	9.23	-5.55E-001	-4.33E+000	-7.37E-001	-9.23E+000	-1.67E-003	1.22E-002
27105	HSU79275	9.23	-5.59E-002	-4.36E-001	-7.41E-001	-9.23E+000	5.84E-005	4.25E-004
11309	SLCO2B1	9.23	-5.31E-001	-3.14E+000	-7.97E-001	-9.23E+000	1.86E-004	1.19E-003
9908	G3BP2	9.23	7.29E-001	9.23E+000	2.23E-001	1.86E+000	-4.80E-004	3.49E-003
10521	DDX17	9.23	-3.52E-001	-3.09E+000	-7.69E-001	-9.23E+000	-1.43E-003	1.05E-002
22995	CEP152	9.23	7.72E-001	9.23E+000	4.71E-001	3.43E+000	1.37E-004	8.75E-004
2802	GOLGA3	9.23	-4.25E-001	-3.09E+000	-7.51E-001	-9.23E+000	1.24E-003	8.34E-003
81555	YIPF5	9.22	7.94E-001	9.22E+000	3.43E-001	2.57E+000	7.23E-004	4.90E-003
6511	SLC1A6	9.22	8.15E-001	9.22E+000	1.77E-001	1.09E+000	-1.35E-003	8.42E-003
23350	SR140	9.22	7.97E-001	9.22E+000	2.83E-001	2.32E+000	6.96E-004	4.82E-003
6514	SLC2A2	9.22	8.28E-001	9.22E+000	5.37E-001	3.44E+000	-1.39E-003	8.78E-003
650794	LOC650794	9.22	-4.18E-001	-2.86E+000	-7.85E-001	-9.22E+000	5.71E-004	3.83E-003
79902	NUP85	9.22	7.43E-001	9.22E+000	3.88E-001	2.80E+000	-4.40E-004	3.08E-003
200162	SPAG17	9.22	7.74E-001	9.22E+000	4.77E-001	3.44E+000	9.66E-004	6.55E-003
10919	EHMT2	9.22	7.41E-001	9.22E+000	4.32E-001	3.38E+000	5.61E-004	4.08E-003
8569	MKNK1	9.22	-5.63E-001	-4.40E+000	-7.11E-001	-9.22E+000	5.09E-004	3.81E-003
2542	SLC37A4	9.22	7.99E-001	9.22E+000	6.79E-002	5.17E-001	6.86E-004	4.65E-003
6777	STAT5B	9.22	7.20E-001	9.22E+000	3.42E-001	2.84E+000	-1.96E-003	1.45E-002
8835	SOCS2	9.22	7.55E-001	9.22E+000	3.89E-001	3.11E+000	1.96E-004	1.42E-003
9318::149986	COPS2::LSM14B	9.22	7.53E-001	9.22E+000	2.80E-001	2.38E+000	-8.38E-004	6.10E-003
84246	MED10	9.22	7.68E-001	9.22E+000	4.43E-001	3.71E+000	-2.68E-004	1.91E-003
6939	TCF15	9.22	7.63E-001	9.22E+000	1.52E-002	9.24E-002	-2.88E-003	1.91E-002
26354	GNL3	9.22	7.85E-001	9.22E+000	3.57E-001	2.92E+000	-4.32E-004	3.06E-003
8609	KLF7	9.22	-2.61E-001	-2.32E+000	-7.45E-001	-9.22E+000	-3.29E-004	2.48E-003
9911	TMCC2	9.22	8.34E-001	9.22E+000	5.35E-001	3.43E+000	7.72E-004	4.82E-003
5987	TRIM27	9.22	7.15E-001	9.22E+000	1.90E-001	1.60E+000	-5.18E-004	3.91E-003
30061	SLC40A1	9.21	-2.23E-001	-1.70E+000	-8.05E-001	-9.21E+000	-9.43E-005	6.40E-004
2334	AFF2	9.21	-4.55E-001	-2.65E+000	-8.08E-001	-9.21E+000	4.77E-004	2.78E-003
11169	WDHD1	9.21	7.71E-001	9.21E+000	3.15E-001	2.18E+000	2.13E-003	1.43E-002
5330	PLCB2	9.21	-3.80E-001	-2.85E+000	-8.02E-001	-9.21E+000	2.97E-003	2.01E-002
5605	MAP2K2	9.21	7.68E-001	9.21E+000	2.37E-001	1.92E+000	3.75E-004	2.68E-003
522	ATP5J	9.21	7.68E-001	9.21E+000	2.14E-001	1.79E+000	1.10E-003	7.93E-003
8482	SEMA7A	9.21	7.31E-001	9.21E+000	2.94E-001	2.37E+000	2.46E-004	1.81E-003
117177	RAB3IP	9.21	7.62E-001	9.21E+000	2.19E-001	1.62E+000	-1.76E-003	1.23E-002
2978	GUCA1A	9.21	7.65E-001	9.21E+000	2.45E-001	1.80E+000	8.00E-005	5.54E-004
6159	RPL29	9.21	7.50E-001	9.21E+000	2.57E-001	1.71E+000	3.40E-003	2.30E-002
10397	NDRG1	9.21	7.70E-001	9.21E+000	3.44E-001	2.64E+000	2.19E-003	1.53E-002
6574	SLC20A1	9.21	7.60E-001	9.21E+000	3.53E-001	2.74E+000	1.36E-003	9.64E-003
56898	BDH2	9.21	-5.16E-001	-3.72E+000	-7.87E-001	-9.21E+000	9.88E-004	6.62E-003
9317	PTER	9.21	-2.99E-001	-2.00E+000	-7.78E-001	-9.21E+000	5.96E-004	4.00E-003
10459	MAD2L2	9.21	8.44E-001	9.21E+000	-1.33E-001	-7.03E-001	-2.03E-003	1.20E-002
80862	C6orf12	9.21	-1.42E-001	-1.22E+000	-7.67E-001	-9.21E+000	-2.76E-003	2.01E-002
25975	EGFL6	9.21	-4.04E-001	-2.94E+000	-7.42E-001	-9.21E+000	1.40E-003	9.92E-003
23365	ARHGEF12	9.21	-4.86E-001	-3.51E+000	-8.20E-001	-9.21E+000	1.10E-004	7.23E-004
6508	SLC4A3	9.2	7.78E-001	9.20E+000	1.64E-001	1.24E+000	-1.40E-004	9.70E-004
29901	SAC3D1	9.2	7.59E-001	9.20E+000	4.17E-001	3.46E+000	-2.09E-003	1.51E-002
10320	IKZF1	9.2	7.62E-001	9.20E+000	3.40E-001	3.14E+000	-8.71E-004	6.52E-003
11214	AKAP13	9.2	-1.90E-001	-1.56E+000	-7.70E-001	-9.20E+000	4.62E-004	3.30E-003
140735	DYNLL2	9.2	7.75E-001	9.20E+000	3.01E-001	2.52E+000	-3.70E-004	2.64E-003
100130899	LOC100130899	9.2	-4.12E-001	-2.74E+000	-7.92E-001	-9.20E+000	1.28E-003	8.39E-003
6248	RSC1A1	9.2	7.21E-001	9.20E+000	2.16E-001	1.73E+000	-1.72E-004	1.27E-003
1824	DSC2	9.2	7.16E-001	9.20E+000	4.26E-001	3.32E+000	6.09E-004	4.52E-003
55269	PSPC1	9.2	7.46E-001	9.20E+000	5.34E-001	3.78E+000	-5.22E-005	3.62E-004
2264	FGFR4	9.2	7.16E-001	9.20E+000	2.46E-001	2.07E+000	-1.45E-003	1.11E-002
5216	PFN1	9.2	7.66E-001	9.20E+000	1.35E-001	1.31E+000	-8.63E-004	6.57E-003
30001	ERO1L	9.19	7.34E-001	9.19E+000	4.14E-001	2.92E+000	2.04E-003	1.44E-002
64092	SAMSN1	9.19	7.77E-001	9.19E+000	2.94E-001	2.28E+000	-1.68E-004	1.14E-003
57237	KIAA0500	9.19	-5.87E-001	-3.52E+000	-7.97E-001	-9.19E+000	1.80E-003	1.13E-002
23028	AOF2	9.19	7.74E-001	9.19E+000	2.94E-001	2.29E+000	1.75E-004	1.22E-003
11137	PWP1	9.19	7.66E-001	9.19E+000	4.36E-001	4.04E+000	-7.73E-004	5.73E-003
9	NAT1	9.19	-3.74E-001	-3.17E+000	-7.77E-001	-9.19E+000	-1.39E-004	9.96E-004
10928	RALBP1	9.19	7.61E-001	9.19E+000	1.19E-001	7.24E-001	9.45E-004	6.13E-003
22915	MMRN1	9.19	-4.18E-001	-2.83E+000	-7.82E-001	-9.19E+000	-1.58E-003	1.02E-002
6443	SGCB	9.19	-2.54E-001	-2.22E+000	-7.18E-001	-9.19E+000	9.87E-004	7.58E-003
261729	STEAP2	9.19	-3.94E-001	-3.32E+000	-7.22E-001	-9.19E+000	-6.99E-004	5.14E-003
23363	OBSL1	9.19	7.63E-001	9.19E+000	1.27E-001	1.15E+000	8.14E-004	5.93E-003
1397	CRIP2	9.19	-3.82E-001	-2.94E+000	-7.40E-001	-9.19E+000	9.05E-004	6.52E-003
3543	IGLL1	9.19	7.63E-001	9.19E+000	-2.37E-001	-2.01E+000	-6.33E-004	4.61E-003
6614	SIGLEC1	9.19	-5.80E-001	-2.53E+000	-8.28E-001	-9.19E+000	-2.95E-003	1.38E-002
3684	ITGAM	9.19	-2.28E-001	-1.87E+000	-7.40E-001	-9.19E+000	5.70E-004	4.19E-003
3984	LIMK1	9.19	7.55E-001	9.19E+000	2.05E-003	1.59E-002	9.07E-004	6.35E-003
25893	TRIM58	9.18	8.15E-001	9.18E+000	4.27E-001	3.16E+000	-6.05E-004	4.01E-003
158947	ARMCX4	9.18	-4.71E-001	-2.40E+000	-8.28E-001	-9.18E+000	-1.70E-003	1.02E-002
429::5053	ASCL1::PAH	9.18	7.47E-001	9.18E+000	3.20E-001	3.02E+000	-9.57E-004	7.35E-003
3119	HLA-DQB1	9.18	-4.96E-001	-2.85E+000	-7.96E-001	-9.18E+000	-5.58E-004	3.49E-003
6167	RPL37	9.18	6.94E-001	9.18E+000	3.99E-001	3.01E+000	-7.59E-005	5.73E-004
730125	LOC730125	9.18	8.64E-001	9.18E+000	1.35E-001	7.15E-001	-2.04E-003	1.19E-002
283987	C17orf28	9.18	-3.64E-001	-2.75E+000	-7.65E-001	-9.18E+000	-9.99E-004	6.99E-003
6605	SMARCE1	9.18	7.42E-001	9.18E+000	2.03E-001	1.85E+000	6.78E-004	5.12E-003
116842	LEAP2	9.18	7.30E-001	9.18E+000	4.71E-001	3.74E+000	1.01E-004	7.30E-004
3665	IRF7	9.18	-3.75E-001	-2.85E+000	-7.79E-001	-9.18E+000	3.82E-004	2.65E-003
5106	PCK2	9.18	7.62E-001	9.18E+000	4.41E-001	3.50E+000	-2.18E-004	1.54E-003
1264	CNN1	9.18	-1.74E-001	-1.14E+000	-7.52E-001	-9.18E+000	-1.89E-003	1.29E-002
29883	CNOT7	9.18	7.73E-001	9.18E+000	2.75E-001	2.21E+000	-7.72E-004	5.46E-003
8516	ITGA8	9.18	-2.01E-001	-1.62E+000	-7.57E-001	-9.18E+000	-9.04E-004	6.52E-003
916	CD3E	9.18	8.08E-001	9.18E+000	3.40E-001	2.15E+000	3.35E-004	2.15E-003
25917	THUMPD3	9.18	7.67E-001	9.18E+000	5.04E-001	4.54E+000	-5.46E-005	4.05E-004
348235	FAM33A	9.18	8.17E-001	9.18E+000	-1.35E-002	-9.65E-002	-5.62E-004	3.60E-003
55612	FERMT1	9.17	7.28E-001	9.17E+000	8.83E-002	7.80E-001	3.49E-003	2.64E-002
2719	GPC3	9.17	7.99E-001	9.17E+000	4.52E-001	2.86E+000	-2.85E-003	1.78E-002
9470	EIF4E2	9.17	7.39E-001	9.17E+000	2.28E-001	1.85E+000	1.28E-003	9.42E-003
26147	PHF19	9.17	8.02E-001	9.17E+000	3.75E-001	2.83E+000	3.80E-005	2.52E-004
84553	C6orf168	9.17	-1.66E-001	-1.16E+000	-8.17E-001	-9.17E+000	-2.59E-003	1.68E-002
86	ACTL6A	9.17	7.75E-001	9.17E+000	1.35E-001	1.01E+000	1.25E-003	8.55E-003
3725	JUN	9.17	-4.14E-001	-3.24E+000	-7.41E-001	-9.17E+000	-1.03E-003	7.09E-003
64094	SMOC2	9.17	-5.80E-001	-3.38E+000	-7.98E-001	-9.17E+000	2.19E-004	1.38E-003
51728	POLR3K	9.17	7.86E-001	9.17E+000	2.78E-001	2.46E+000	-5.97E-004	4.27E-003
80149::9684	ZC3H12A::LRRC14	9.17	-2.78E-001	-2.19E+000	-7.83E-001	-9.17E+000	1.56E-004	1.08E-003
100101467	ZNF397OS	9.16	-3.01E-001	-2.13E+000	-8.04E-001	-9.16E+000	1.26E-003	8.36E-003
9126	SMC3	9.16	7.43E-001	9.16E+000	4.39E-001	3.75E+000	2.06E-004	1.53E-003
2033	EP300	9.16	-2.93E-001	-2.33E+000	-7.43E-001	-9.16E+000	2.56E-004	1.85E-003
84179	MFSD7	9.16	-4.68E-001	-3.21E+000	-7.43E-001	-9.16E+000	5.11E-004	3.50E-003
9156	EXO1	9.16	8.13E-001	9.16E+000	6.19E-001	3.72E+000	-1.56E-003	9.73E-003
5880	RAC2	9.16	7.48E-001	9.16E+000	8.74E-002	7.31E-001	7.16E-004	5.26E-003
22874	PLEKHA6	9.16	-2.42E-001	-1.61E+000	-7.58E-001	-9.16E+000	-8.84E-004	6.00E-003
347252	IGFBPL1	9.16	7.94E-001	9.16E+000	3.40E-001	2.30E+000	-2.11E-004	1.39E-003
3386	ICAM4	9.16	8.58E-001	9.16E+000	6.11E-001	3.57E+000	-2.36E-004	1.40E-003
165	AEBP1	9.16	-1.10E-001	-9.92E-001	-7.82E-001	-9.16E+000	-1.06E-003	7.71E-003
4731	NDUFV3	9.16	7.55E-001	9.16E+000	3.72E-001	2.81E+000	-2.11E-003	1.48E-002
51104	FAM108B1	9.16	7.82E-001	9.16E+000	3.09E-001	2.23E+000	1.92E-005	1.27E-004
5160	PDHA1	9.16	7.74E-001	9.16E+000	3.01E-001	2.25E+000	-1.56E-003	1.07E-002
6187	RPS2	9.16	7.88E-001	9.16E+000	3.96E-001	2.66E+000	-2.02E-003	1.32E-002
6730	SRP68	9.16	7.17E-001	9.16E+000	2.77E-001	2.23E+000	1.46E-004	1.09E-003
7064	THOP1	9.16	8.09E-001	9.16E+000	2.27E-001	1.28E+000	8.16E-004	5.03E-003
10622	POLR3G	9.15	7.60E-001	9.15E+000	3.86E-001	2.62E+000	-3.80E-004	2.40E-003
7398	USP1	9.15	7.68E-001	9.15E+000	3.58E-001	3.12E+000	1.29E-004	9.15E-004
26128	KIAA1279	9.15	7.42E-001	9.15E+000	3.44E-001	2.69E+000	9.45E-004	6.81E-003
8805	TRIM24	9.15	7.63E-001	9.15E+000	2.62E-001	1.89E+000	-2.01E-003	1.39E-002
8425	LTBP4	9.15	7.47E-001	9.15E+000	4.91E-001	3.67E+000	-2.43E-005	1.66E-004
25886	WDR51A	9.15	8.18E-001	9.15E+000	-1.91E-001	-1.22E+000	4.86E-004	3.03E-003
140462	ASB9	9.15	7.47E-001	9.15E+000	3.93E-001	2.72E+000	4.34E-003	2.71E-002
112	ADCY6	9.15	-3.53E-001	-2.96E+000	-7.90E-001	-9.15E+000	1.90E-003	1.33E-002
54407	SLC38A2	9.15	7.30E-001	9.15E+000	2.91E-001	2.16E+000	1.01E-003	6.76E-003
23636	NUP62	9.15	7.99E-001	9.15E+000	1.27E-001	9.94E-001	-2.63E-003	1.78E-002
9452	ITM2A	9.15	7.52E-001	9.15E+000	9.42E-002	8.04E-001	-1.88E-003	1.34E-002
100128191	LOC100128191	9.15	8.18E-001	9.15E+000	4.83E-001	2.64E+000	4.12E-005	2.44E-004
51341	ZBTB7A	9.15	7.57E-001	9.15E+000	4.48E-001	4.05E+000	-1.43E-003	1.07E-002
54478	FAM64A	9.14	7.99E-001	9.14E+000	5.23E-001	3.59E+000	2.56E-003	1.68E-002
114804	RNF157	9.14	8.05E-001	9.14E+000	4.51E-002	3.22E-001	-4.71E-004	3.13E-003
4580	MTX1	9.14	7.70E-001	9.14E+000	3.05E-001	2.42E+000	8.81E-009	6.23E-008
64118	DUS1L	9.14	7.57E-001	9.14E+000	-1.39E-001	-1.10E+000	-1.51E-003	1.08E-002
79016	DDA1	9.14	8.02E-001	9.14E+000	3.43E-001	2.48E+000	-2.56E-003	1.70E-002
911	CD1C	9.14	7.59E-001	9.14E+000	-1.11E-001	-8.54E-001	1.91E-003	1.35E-002
2022	ENG	9.14	7.27E-001	9.14E+000	1.01E-001	8.42E-001	-5.54E-004	4.11E-003
10409	BASP1	9.14	8.05E-001	9.14E+000	5.41E-001	4.19E+000	1.23E-004	8.13E-004
9077	DIRAS3	9.14	-2.38E-001	-1.70E+000	-8.05E-001	-9.14E+000	4.08E-004	2.67E-003
3126	HLA-DRB4	9.14	-3.89E-001	-1.91E+000	-8.21E-001	-9.14E+000	-9.07E-004	5.37E-003
57468	SLC12A5	9.14	-4.53E-001	-2.90E+000	-7.49E-001	-9.14E+000	-3.86E-004	2.56E-003
63939	C20orf177	9.14	7.59E-001	9.14E+000	1.54E-001	1.04E+000	-1.35E-003	9.13E-003
23534	TNPO3	9.14	7.72E-001	9.14E+000	3.10E-001	2.40E+000	2.04E-003	1.41E-002
3308	HSPA4	9.14	7.29E-001	9.14E+000	3.44E-001	2.60E+000	-1.09E-004	7.85E-004
8260	ARD1A	9.14	7.54E-001	9.14E+000	4.34E-001	3.34E+000	4.00E-004	2.74E-003
29789	OLA1	9.14	7.64E-001	9.14E+000	3.05E-001	2.26E+000	-1.50E-003	1.04E-002
10528	NOL5A	9.14	7.86E-001	9.14E+000	3.28E-001	2.10E+000	2.67E-003	1.73E-002
285753	C6orf182	9.13	-3.33E-001	-2.51E+000	-7.56E-001	-9.13E+000	8.56E-004	5.93E-003
5372	PMM1	9.13	7.46E-001	9.13E+000	3.37E-001	2.82E+000	-1.06E-003	7.78E-003
1573	CYP2J2	9.13	-2.90E-001	-2.38E+000	-7.46E-001	-9.13E+000	-5.70E-004	4.15E-003
23683	PRKD3	9.13	7.22E-001	9.13E+000	4.31E-001	3.66E+000	-1.43E-003	1.06E-002
730	C7	9.13	-2.92E-001	-2.52E+000	-7.22E-001	-9.13E+000	-1.54E-003	1.16E-002
7421	VDR	9.13	-4.93E-001	-4.21E+000	-7.36E-001	-9.13E+000	8.01E-004	5.94E-003
4485	MST1	9.13	7.45E-001	9.13E+000	5.09E-001	3.14E+000	4.37E-004	2.96E-003
866	SERPINA6	9.13	7.74E-001	9.13E+000	-1.41E-001	-1.03E+000	2.52E-004	1.73E-003
9665	KIAA0430	9.13	-3.39E-001	-2.69E+000	-7.71E-001	-9.13E+000	7.42E-004	5.20E-003
4807	NHLH1	9.12	7.43E-001	9.12E+000	3.81E-001	3.26E+000	5.78E-004	4.29E-003
9779	TBC1D5	9.12	-3.84E-001	-2.46E+000	-7.66E-001	-9.12E+000	-2.59E-004	1.70E-003
3163	HMOX2	9.12	-4.11E-001	-3.05E+000	-7.88E-001	-9.12E+000	-3.01E-004	2.02E-003
7353	UFD1L	9.12	7.28E-001	9.12E+000	3.59E-001	2.98E+000	-7.90E-004	5.86E-003
4358	MPV17	9.12	7.40E-001	9.12E+000	2.41E-001	2.18E+000	1.42E-003	1.08E-002
842	CASP9	9.12	7.52E-001	9.12E+000	4.70E-001	3.85E+000	2.16E-004	1.56E-003
51267	CLEC1A	9.12	-5.72E-001	-2.86E+000	-8.43E-001	-9.12E+000	-1.47E-004	6.72E-004
54819	ZCCHC10	9.12	7.52E-001	9.12E+000	2.64E-001	1.75E+000	-2.58E-004	1.75E-003
55239	OGFOD1	9.12	7.76E-001	9.12E+000	4.60E-001	3.53E+000	-2.47E-003	1.68E-002
80018	C12orf30	9.12	7.23E-001	9.12E+000	1.81E-001	1.37E+000	4.16E-004	3.00E-003
117248	GALNTL2	9.12	-4.66E-001	-3.09E+000	-7.85E-001	-9.12E+000	-5.54E-004	3.63E-003
6199	RPS6KB2	9.12	7.44E-001	9.12E+000	-2.22E-001	-1.73E+000	1.46E-003	9.98E-003
55135	WDR79	9.11	8.39E-001	9.11E+000	5.36E-001	3.43E+000	-3.52E-004	2.17E-003
388507	ZNF788	9.11	8.05E-001	9.11E+000	3.10E-001	2.23E+000	8.63E-004	5.46E-003
8495	PPFIBP2	9.11	-2.20E-001	-1.64E+000	-7.23E-001	-9.11E+000	-8.54E-004	6.16E-003
10036	CHAF1A	9.11	7.93E-001	9.11E+000	6.22E-001	3.79E+000	4.93E-005	3.16E-004
26230	TIAM2	9.11	8.08E-001	9.11E+000	2.60E-001	1.93E+000	-1.48E-003	9.81E-003
3514::3107	IGKC::HLA-C	9.11	-3.02E-001	-2.05E+000	-8.39E-001	-9.11E+000	-2.60E-003	1.64E-002
84662	GLIS2	9.11	7.81E-001	9.11E+000	9.69E-002	6.98E-001	-3.80E-004	2.55E-003
6925	TCF4	9.11	4.35E-002	3.59E-001	-7.56E-001	-9.11E+000	8.65E-003	6.18E-002
653602	LOC653602	9.11	-5.26E-001	-2.97E+000	-8.49E-001	-9.11E+000	-9.00E-004	5.33E-003
1994	ELAVL1	9.11	7.29E-001	9.11E+000	2.46E-001	1.79E+000	3.10E-003	2.21E-002
221981	THSD7A	9.11	-4.77E-001	-3.47E+000	-8.21E-001	-9.11E+000	6.03E-004	3.91E-003
100128809	LOC100128809	9.11	7.46E-001	9.11E+000	1.74E-001	1.58E+000	4.68E-004	3.53E-003
919	CD247	9.11	7.78E-001	9.11E+000	1.92E-001	1.21E+000	-4.66E-005	3.06E-004
6768	ST14	9.1	-2.74E-001	-2.33E+000	-7.69E-001	-9.10E+000	1.64E-003	1.17E-002
280	AMY2B	9.1	2.53E-002	1.64E-001	-7.59E-001	-9.10E+000	1.79E-003	1.20E-002
57595	PDZD4	9.1	8.49E-001	9.10E+000	5.87E-001	2.42E+000	3.04E-003	1.72E-002
93624	MGC21874	9.1	-4.19E-001	-2.87E+000	-7.64E-001	-9.10E+000	1.88E-003	1.28E-002
27352	SGSM3	9.1	-6.62E-002	-5.17E-001	-7.59E-001	-9.10E+000	-4.76E-005	3.30E-004
10067	SCAMP3	9.1	7.36E-001	9.10E+000	2.22E-001	1.87E+000	9.89E-004	7.26E-003
9088::124222	PKMYT1::PAQR4	9.1	7.89E-001	9.10E+000	3.06E-001	2.50E+000	-2.17E-004	1.49E-003
57616	TSHZ3	9.1	-4.38E-001	-3.16E+000	-8.14E-001	-9.10E+000	-1.50E-003	9.74E-003
1804	DPP6	9.1	7.43E-001	9.10E+000	2.64E-001	2.20E+000	-2.48E-003	1.81E-002
84318	CCDC77	9.1	7.98E-001	9.10E+000	5.13E-001	2.86E+000	1.47E-004	9.18E-004
2958	GTF2A2	9.1	7.69E-001	9.10E+000	2.69E-001	2.08E+000	2.49E-003	1.72E-002
55257	C20orf20	9.1	7.89E-001	9.10E+000	3.33E-001	2.18E+000	-1.49E-003	9.77E-003
7021	TFAP2B	9.1	-4.95E-001	-4.08E+000	-7.58E-001	-9.10E+000	-9.65E-004	6.89E-003
11266	DUSP12	9.1	7.21E-001	9.10E+000	3.14E-001	2.45E+000	6.15E-004	4.48E-003
6285	S100B	9.1	7.38E-001	9.10E+000	-2.64E-001	-2.21E+000	-1.11E-003	8.18E-003
6217	RPS16	9.1	7.50E-001	9.10E+000	2.06E-001	1.75E+000	-1.41E-004	1.03E-003
3157	HMGCS1	9.09	7.69E-001	9.09E+000	5.86E-001	3.71E+000	5.95E-004	3.85E-003
10389	SCML2	9.09	7.77E-001	9.09E+000	3.92E-001	2.85E+000	4.29E-004	2.91E-003
727	C5	9.09	7.35E-001	9.09E+000	4.01E-001	3.28E+000	1.78E-004	1.31E-003
6484	ST3GAL4	9.09	7.77E-001	9.09E+000	2.16E-001	1.77E+000	1.28E-003	8.90E-003
126393	HSPB6	9.09	-1.02E-001	-9.21E-001	-7.38E-001	-9.09E+000	3.10E-004	2.34E-003
114987	WDR31	9.09	-9.71E-002	-7.65E-001	-6.93E-001	-9.09E+000	-7.28E-004	5.49E-003
2222	FDFT1	9.09	7.45E-001	9.09E+000	3.52E-001	2.41E+000	2.59E-003	1.75E-002
4956	ODF1	9.09	8.16E-001	9.09E+000	4.75E-001	2.73E+000	-2.98E-004	1.84E-003
8449	DHX16	9.09	7.03E-001	9.09E+000	-1.93E-003	-1.59E-002	-4.33E-003	3.27E-002
54442	KCTD5	9.09	7.85E-001	9.09E+000	2.60E-002	2.03E-001	-1.24E-004	8.41E-004
5651	PRSS7	9.09	8.55E-001	9.09E+000	-1.00E+004	0.00E+000	-7.98E-004	3.48E-003
1192	CLIC1	9.09	8.10E-001	9.09E+000	3.38E-001	2.34E+000	-1.65E-004	1.07E-003
861	RUNX1	9.09	-1.90E-001	-1.48E+000	-7.65E-001	-9.09E+000	-3.01E-003	2.11E-002
221037	JMJD1C	9.09	7.18E-001	9.09E+000	1.69E-001	1.47E+000	2.43E-004	1.85E-003
84313	VPS25	9.09	7.57E-001	9.09E+000	3.50E-001	2.54E+000	1.09E-003	7.54E-003
6160	RPL31	9.09	6.89E-001	9.09E+000	2.92E-001	2.39E+000	7.38E-004	5.62E-003
153328	LOC153328	9.09	7.76E-001	9.09E+000	2.58E-001	1.95E+000	-1.29E-003	8.83E-003
2549	GAB1	9.09	-4.97E-001	-4.19E+000	-7.55E-001	-9.09E+000	7.10E-004	5.17E-003
119587	CPXM2	9.09	-2.19E-001	-1.92E+000	-7.32E-001	-9.09E+000	1.34E-003	1.00E-002
8407	TAGLN2	9.09	7.52E-001	9.09E+000	-5.73E-002	-5.59E-001	-2.23E-003	1.72E-002
55803	CENTA2	9.08	-4.45E-001	-3.24E+000	-8.09E-001	-9.08E+000	1.25E-003	8.17E-003
22983	MAST1	9.08	7.54E-001	9.08E+000	2.04E-001	1.57E+000	2.04E-004	1.43E-003
6125	RPL5	9.08	7.42E-001	9.08E+000	2.80E-001	2.60E+000	5.51E-004	4.19E-003
51678	MPP6	9.08	7.76E-001	9.08E+000	5.45E-001	3.78E+000	-3.10E-004	2.08E-003
23187	PHLDB1	9.08	-3.57E-001	-3.05E+000	-7.47E-001	-9.08E+000	-6.13E-004	4.51E-003
54542	RC3H2	9.08	7.85E-001	9.08E+000	1.10E-001	8.83E-001	-9.88E-004	6.77E-003
7003	TEAD1	9.08	7.25E-001	9.08E+000	3.93E-001	3.24E+000	-1.10E-003	8.17E-003
23029	RBM34	9.08	7.47E-001	9.08E+000	2.64E-001	2.26E+000	-1.36E-003	9.99E-003
2060	EPS15	9.08	-2.51E-001	-1.88E+000	-7.96E-001	-9.08E+000	1.43E-003	9.56E-003
4294	MAP3K10	9.08	7.84E-001	9.08E+000	5.07E-001	4.47E+000	-9.31E-005	6.71E-004
10214	SSX3	9.08	7.67E-001	9.08E+000	1.07E-001	8.28E-001	4.18E-004	2.90E-003
27148	STK36	9.08	-3.40E-001	-2.41E+000	-7.76E-001	-9.08E+000	-1.15E-003	7.72E-003
4288	MKI67	9.08	8.06E-001	9.08E+000	3.33E-001	2.40E+000	4.78E-004	3.10E-003
55672	NBPF1	9.08	7.87E-001	9.08E+000	4.56E-001	3.44E+000	-2.63E-004	1.78E-003
4356	MPP3	9.08	-5.13E-001	-3.77E+000	-7.96E-001	-9.08E+000	1.98E-003	1.31E-002
1856	DVL2	9.08	7.75E-001	9.08E+000	2.16E-001	1.71E+000	1.32E-003	9.06E-003
6990	DYNLT3	9.08	7.78E-001	9.08E+000	2.90E-001	2.23E+000	2.11E-004	1.44E-003
27185	DISC1	9.08	-2.69E-001	-1.83E+000	-7.62E-001	-9.08E+000	1.70E-003	1.14E-002
255626	HIST1H2BA	9.07	7.54E-001	9.07E+000	4.35E-001	2.82E+000	-1.36E-003	9.00E-003
51028	VPS36	9.07	-3.42E-001	-2.47E+000	-7.64E-001	-9.07E+000	-1.56E-003	1.07E-002
10396	ATP8A1	9.07	-3.26E-001	-2.37E+000	-7.96E-001	-9.07E+000	3.16E-005	2.09E-004
728724	hCG_1814486	9.07	8.65E-001	9.07E+000	3.00E-001	1.24E+000	1.05E-003	4.82E-003
339483	LOC339483	9.07	-3.28E-001	-2.84E+000	-7.33E-001	-9.07E+000	1.14E-005	8.44E-005
48	ACO1	9.07	7.46E-001	9.07E+000	2.34E-001	1.57E+000	-2.46E-003	1.69E-002
24148	PRPF6	9.07	7.38E-001	9.07E+000	1.17E-001	1.05E+000	-1.31E-004	9.89E-004
5105	PCK1	9.07	7.23E-001	9.07E+000	-3.75E-001	-3.14E+000	-3.47E-003	2.55E-002
518	ATP5G3	9.06	7.72E-001	9.06E+000	4.38E-001	3.48E+000	5.01E-004	3.47E-003
1175	AP2S1	9.06	7.48E-001	9.06E+000	4.01E-001	2.81E+000	4.32E-004	2.99E-003
1959	EGR2	9.06	-4.20E-001	-3.08E+000	-7.61E-001	-9.06E+000	-6.01E-004	4.16E-003
3710	ITPR3	9.06	7.63E-001	9.06E+000	1.22E-001	9.43E-001	1.25E-004	8.74E-004
10980	COPS6	9.06	8.14E-001	9.06E+000	1.70E-001	9.49E-001	6.03E-004	3.67E-003
9509	ADAMTS2	9.06	-2.88E-001	-1.80E+000	-8.01E-001	-9.06E+000	1.04E-003	6.30E-003
6427	SFRS2	9.06	7.12E-001	9.06E+000	2.41E-001	2.02E+000	1.42E-003	1.07E-002
83879	CDCA7	9.06	7.77E-001	9.06E+000	4.64E-001	3.08E+000	-1.51E-003	9.92E-003
1500	CTNND1	9.06	-3.23E-001	-2.48E+000	-7.40E-001	-9.06E+000	-4.39E-003	3.04E-002
79654	HECTD3	9.06	7.85E-001	9.06E+000	2.07E-001	1.79E+000	-8.37E-004	5.92E-003
51279	C1RL	9.06	-2.77E-001	-2.27E+000	-7.23E-001	-9.06E+000	-1.34E-003	9.97E-003
10992	SF3B2	9.06	7.45E-001	9.06E+000	3.16E-001	2.47E+000	3.32E-003	2.37E-002
5087	PBX1	9.06	-4.80E-001	-4.04E+000	-7.21E-001	-9.06E+000	6.40E-004	4.79E-003
1794	DOCK2	9.06	7.40E-001	9.06E+000	2.02E-001	1.50E+000	8.42E-004	5.95E-003
51209	RAB9B	9.06	-2.87E-001	-2.05E+000	-7.85E-001	-9.06E+000	-3.69E-004	2.45E-003
8607	RUVBL1	9.06	7.79E-001	9.06E+000	8.39E-002	5.17E-001	-5.06E-004	3.28E-003
4110	MAGEA11	9.06	8.37E-001	9.06E+000	3.44E-001	2.20E+000	-3.38E-003	2.08E-002
10570	DPYSL4	9.06	8.30E-001	9.06E+000	5.55E-001	3.64E+000	7.29E-004	4.37E-003
7779	SLC30A1	9.05	7.16E-001	9.05E+000	-1.59E-001	-1.30E+000	4.45E-004	3.30E-003
10608	MXD4	9.05	-4.93E-001	-3.82E+000	-7.44E-001	-9.05E+000	6.48E-004	4.63E-003
4292	MLH1	9.05	7.54E-001	9.05E+000	2.15E-001	1.82E+000	-4.59E-004	3.28E-003
401320	LOC401320	9.05	-3.87E-001	-2.92E+000	-7.39E-001	-9.05E+000	-5.59E-004	3.92E-003
26030	PLEKHG3	9.05	-2.40E-001	-1.83E+000	-7.49E-001	-9.05E+000	2.17E-004	1.54E-003
2213	FCGR2B	9.05	-4.78E-001	-4.06E+000	-8.00E-001	-9.05E+000	2.01E-003	1.40E-002
1059	CENPB	9.05	7.57E-001	9.05E+000	6.34E-002	4.79E-001	1.76E-003	1.22E-002
3422	IDI1	9.05	7.34E-001	9.05E+000	2.29E-001	1.89E+000	7.09E-004	5.21E-003
57630	SH3RF1	9.05	-3.00E-001	-2.30E+000	-7.91E-001	-9.05E+000	1.21E-003	8.21E-003
11057	ABHD2	9.05	7.68E-001	9.05E+000	1.50E-001	1.16E+000	-6.37E-004	4.41E-003
1014	CDH16	9.05	8.44E-001	9.05E+000	3.14E-001	2.22E+000	-1.38E-003	8.73E-003
51011	FAHD2A	9.05	7.44E-001	9.05E+000	3.90E-001	2.56E+000	-2.01E-004	1.30E-003
10635	RAD51AP1	9.05	7.90E-001	9.05E+000	4.49E-001	2.84E+000	2.61E-003	1.67E-002
7083	TK1	9.04	7.96E-001	9.04E+000	2.27E-001	1.51E+000	-1.66E-003	1.05E-002
25870::5260	SUMF2::PHKG1	9.04	7.38E-001	9.04E+000	-7.85E-002	-7.02E-001	-1.10E-003	8.25E-003
283417	DPY19L2	9.04	7.29E-001	9.04E+000	3.55E-001	3.17E+000	-4.93E-004	3.66E-003
30844	EHD4	9.04	-4.72E-001	-3.66E+000	-7.56E-001	-9.04E+000	-9.53E-004	6.54E-003
113763	C7orf29	9.04	7.87E-001	9.04E+000	2.47E-001	1.85E+000	3.23E-004	2.17E-003
2873	GPS1	9.04	7.33E-001	9.04E+000	2.92E-001	2.43E+000	5.22E-004	3.83E-003
170392	OIT3	9.04	-2.67E-001	-2.42E+000	-7.22E-001	-9.04E+000	5.23E-004	3.98E-003
355	FAS	9.04	-2.94E-001	-2.41E+000	-7.26E-001	-9.04E+000	6.56E-005	4.82E-004
6999	TDO2	9.04	-2.48E-001	-1.98E+000	-7.41E-001	-9.04E+000	2.01E-004	1.43E-003
152756	C4orf39	9.04	-5.13E-001	-3.12E+000	-8.05E-001	-9.04E+000	3.15E-004	1.73E-003
84668	FAM126A	9.04	7.38E-001	9.04E+000	9.34E-002	7.59E-001	1.18E-004	8.56E-004
10286	BCAS2	9.04	8.02E-001	9.04E+000	4.49E-001	3.01E+000	2.18E-003	1.41E-002
975	CD81	9.04	-3.84E-001	-3.02E+000	-7.45E-001	-9.04E+000	1.78E-004	1.18E-003
10882	C1QL1	9.04	8.39E-001	9.04E+000	3.70E-001	2.51E+000	-1.80E-003	1.12E-002
677819	SNORA37	9.04	-2.78E-001	-2.10E+000	-7.61E-001	-9.04E+000	3.05E-004	1.95E-003
81037	CLPTM1L	9.04	7.31E-001	9.04E+000	1.99E-001	1.42E+000	4.36E-004	3.08E-003
161198	CLEC14A	9.04	-6.69E-001	-3.72E+000	-8.32E-001	-9.04E+000	-7.53E-004	4.52E-003
100133188	PRO1933	9.03	7.35E-001	9.03E+000	2.32E-001	1.98E+000	-4.32E-005	3.18E-004
1282	COL4A1	9.03	-5.95E-001	-4.49E+000	-7.53E-001	-9.03E+000	-5.79E-004	4.05E-003
81607	PVRL4	9.03	-2.44E-001	-1.46E+000	-7.92E-001	-9.03E+000	2.85E-004	1.80E-003
51400	PPME1	9.03	7.40E-001	9.03E+000	1.55E-001	1.05E+000	-1.18E-003	8.09E-003
10383	TUBB2C	9.03	7.83E-001	9.03E+000	1.91E-001	1.48E+000	1.34E-004	9.16E-004
23173	METAP1	9.03	7.95E-001	9.03E+000	6.94E-002	6.51E-001	-1.44E-003	1.05E-002
167691	LCA5	9.03	-2.85E-001	-1.75E+000	-8.04E-001	-9.03E+000	6.69E-004	4.18E-003
4832	NME3	9.03	-4.53E-001	-3.71E+000	-7.45E-001	-9.03E+000	2.02E-004	1.45E-003
84916	CIRH1A	9.03	8.11E-001	9.03E+000	1.37E-001	8.45E-001	-1.20E-003	7.50E-003
6756	SSX1	9.03	7.95E-001	9.03E+000	-1.00E-001	-6.28E-001	2.10E-003	1.35E-002
81788	NUAK2	9.03	7.98E-001	9.03E+000	1.48E-001	1.04E+000	-8.17E-005	5.36E-004
57449	PLEKHG5	9.03	-2.51E-001	-1.74E+000	-7.60E-001	-9.03E+000	-4.05E-004	2.75E-003
54148	MRPL39	9.03	7.80E-001	9.03E+000	4.37E-001	3.18E+000	-4.42E-004	2.97E-003
2947	GSTM3	9.03	-1.43E-001	-1.26E+000	-7.35E-001	-9.03E+000	1.41E-004	1.04E-003
54538	ROBO4	9.03	-3.73E-001	-2.36E+000	-7.92E-001	-9.03E+000	-1.07E-003	6.85E-003
1164	CKS2	9.03	7.89E-001	9.03E+000	5.35E-001	4.41E+000	-6.71E-005	4.65E-004
6016	RIT1	9.02	7.57E-001	9.02E+000	2.42E-002	2.01E-001	7.14E-005	5.10E-004
55342	STRBP	9.02	7.29E-001	9.02E+000	4.97E-001	3.44E+000	2.50E-003	1.75E-002
441381	LRRC24	9.02	7.88E-001	9.02E+000	5.21E-001	3.53E+000	5.01E-004	3.29E-003
6100	RP9	9.02	7.34E-001	9.02E+000	4.21E-001	2.98E+000	-4.95E-004	3.47E-003
347240	KIF24	9.02	7.60E-001	9.02E+000	4.98E-001	3.34E+000	-2.46E-005	1.65E-004
339175	METTL2A	9.02	7.65E-001	9.02E+000	1.09E-001	7.73E-001	1.60E-003	1.09E-002
29985	SLC39A3	9.02	7.71E-001	9.02E+000	4.32E-001	3.29E+000	1.87E-003	1.28E-002
55503	TRPV6	9.02	-1.49E-001	-1.20E+000	-7.34E-001	-9.02E+000	9.99E-004	7.28E-003
3192::2219	HNRNPU::FCN1	9.02	-3.77E-001	-2.92E+000	-7.85E-001	-9.02E+000	1.41E-003	9.66E-003
2483	FRG1	9.02	7.39E-001	9.02E+000	7.58E-002	6.25E-001	-1.89E-004	1.37E-003
323	APBB2	9.02	-2.12E-001	-1.53E+000	-7.65E-001	-9.02E+000	-2.49E-004	1.69E-003
10572	SIVA1	9.02	7.79E-001	9.02E+000	1.58E-001	1.29E+000	1.65E-006	1.13E-005
1306	COL15A1	9.01	-4.44E-001	-3.29E+000	-7.39E-001	-9.01E+000	-3.45E-004	2.44E-003
54617	INOC1	9.01	7.36E-001	9.01E+000	-2.36E-001	-2.19E+000	-5.21E-003	3.90E-002
26090	ABHD12	9.01	7.94E-001	9.01E+000	6.29E-001	3.21E+000	1.67E-003	1.02E-002
94027	CGB7	9.01	7.94E-001	9.01E+000	4.66E-001	3.12E+000	-1.88E-003	1.22E-002
84303	CHCHD6	9.01	8.06E-001	9.01E+000	1.62E-001	1.31E+000	1.58E-004	1.07E-003
24	ABCA4	9.01	7.51E-001	9.01E+000	1.99E-001	1.75E+000	1.10E-003	8.10E-003
999	CDH1	9.01	-1.94E-001	-1.67E+000	-7.31E-001	-9.01E+000	-1.14E-003	8.44E-003
6833	ABCC8	9.01	7.67E-001	9.01E+000	2.76E-001	2.31E+000	-1.15E-003	8.14E-003
151258	SLC38A11	9.01	-3.77E-001	-2.56E+000	-7.76E-001	-9.01E+000	4.00E-004	2.56E-003
2018	EMX2	9.01	8.12E-001	9.01E+000	2.76E-001	1.85E+000	2.84E-004	1.82E-003
79071	ELOVL6	9.01	7.78E-001	9.01E+000	3.08E-001	2.26E+000	-6.35E-004	4.06E-003
9659	PDE4DIP	9.01	7.51E-001	9.01E+000	1.32E-001	1.28E+000	-2.12E-004	1.58E-003
4113	MAGEB2	9.01	8.33E-001	9.01E+000	3.94E-001	2.20E+000	-1.34E-003	8.05E-003
9573	GDF3	9.01	8.09E-001	9.01E+000	4.31E-001	2.40E+000	-8.16E-004	4.96E-003
9355	LHX2	9.01	8.51E-001	9.01E+000	2.96E-001	1.48E+000	-3.37E-003	1.94E-002
1337	COX6A1	9.01	7.51E-001	9.01E+000	-2.64E-001	-2.35E+000	-3.00E-004	2.18E-003
231	AKR1B1	9.01	7.87E-001	9.01E+000	4.34E-001	3.04E+000	5.56E-004	3.65E-003
22984	PDCD11	9.01	7.48E-001	9.01E+000	9.68E-002	5.73E-001	1.22E-003	8.11E-003
22931	RAB18	9	-2.41E-001	-1.78E+000	-7.48E-001	-9.00E+000	5.24E-005	3.63E-004
2817	GPC1	9	7.81E-001	9.00E+000	4.73E-001	3.60E+000	1.97E-003	1.28E-002
3801	KIFC3	9	7.40E-001	9.00E+000	4.03E-001	3.12E+000	-1.13E-003	8.04E-003
2786	GNG4	9	7.84E-001	9.00E+000	4.10E-001	2.84E+000	-2.04E-003	1.35E-002
24140	FTSJ1	9	7.90E-001	9.00E+000	1.63E-001	1.15E+000	1.41E-003	9.27E-003
27245	AHDC1	9	8.05E-001	9.00E+000	2.46E-001	1.83E+000	1.56E-003	1.03E-002
4007	PRICKLE3	9	8.22E-001	9.00E+000	1.16E-001	7.44E-001	-3.28E-004	1.99E-003
6141	RPL18	9	7.81E-001	9.00E+000	-5.74E-002	-4.55E-001	-2.52E-003	1.69E-002
715	C1R	9	-4.20E-001	-3.22E+000	-7.75E-001	-9.00E+000	-1.51E-003	1.03E-002
644907	hCG_18290	9	7.28E-001	9.00E+000	1.13E-001	1.02E+000	-1.35E-003	1.01E-002
8613	PPAP2B	9	7.03E-001	9.00E+000	3.40E-001	2.57E+000	-3.09E-003	2.27E-002
79627	OGFRL1	9	-4.30E-001	-3.25E+000	-7.86E-001	-9.00E+000	-1.63E-003	1.09E-002
5725	PTBP1	9	7.50E-001	9.00E+000	5.34E-001	3.50E+000	1.72E-003	1.14E-002
9766	KIAA0247	9	7.20E-001	9.00E+000	3.12E-001	2.57E+000	-3.12E-004	2.27E-003
4582	MUC1	9	-1.49E-001	-1.32E+000	-7.25E-001	-9.00E+000	1.32E-003	9.96E-003
11040	PIM2	9	7.95E-001	9.00E+000	7.39E-002	4.44E-001	-8.03E-005	5.08E-004
57758	SCUBE2	9	7.83E-001	9.00E+000	2.40E-001	1.78E+000	5.71E-004	3.83E-003
79901	CYBRD1	9	-1.99E-001	-1.53E+000	-7.47E-001	-9.00E+000	-3.27E-005	2.29E-004
1293	COL6A3	9	-1.18E-001	-9.83E-001	-7.69E-001	-9.00E+000	-1.60E-004	1.13E-003
26018	LRIG1	9	-4.65E-001	-3.61E+000	-7.58E-001	-9.00E+000	-2.48E-003	1.73E-002
10197	PSME3	8.99	7.44E-001	8.99E+000	-1.47E-001	-1.35E+000	3.65E-003	2.68E-002
147699	FLJ40125	8.99	7.71E-001	8.99E+000	3.15E-001	2.36E+000	-2.67E-004	1.81E-003
93190	C1orf158	8.99	8.35E-001	8.99E+000	4.12E-001	2.02E+000	1.59E-003	9.12E-003
4830::4234	NME1::METTL1	8.99	7.11E-001	8.99E+000	-2.79E-002	-2.25E-001	3.00E-004	2.16E-003
6464	SHC1	8.99	7.47E-001	8.99E+000	-5.78E-002	-5.52E-001	-5.84E-004	4.29E-003
2005	ELK4	8.99	7.68E-001	8.99E+000	3.00E-001	2.40E+000	3.73E-004	2.61E-003
51386	EIF3EIP	8.99	6.94E-001	8.99E+000	3.18E-001	2.68E+000	-1.70E-003	1.29E-002
9590	AKAP12	8.99	7.60E-001	8.99E+000	1.78E-001	1.47E+000	7.83E-005	5.48E-004
7417	VDAC2	8.99	7.55E-001	8.99E+000	3.41E-001	2.41E+000	2.68E-003	1.84E-002
51099	ABHD5	8.99	-4.56E-001	-3.90E+000	-7.04E-001	-8.99E+000	4.87E-004	3.67E-003
29940	DSE	8.99	-2.51E-001	-1.89E+000	-7.88E-001	-8.99E+000	3.41E-005	2.29E-004
55958	KLHL9	8.99	-1.76E-001	-1.38E+000	-8.17E-001	-8.99E+000	-1.23E-004	8.15E-004
84869	CBR4	8.99	-2.02E-001	-1.84E+000	-7.32E-001	-8.99E+000	-2.58E-004	1.95E-003
6286	S100P	8.99	7.52E-001	8.99E+000	-2.90E-001	-2.56E+000	1.50E-003	1.10E-002
800	CALD1	8.99	-4.97E-002	-3.97E-001	-7.20E-001	-8.99E+000	-6.02E-004	4.42E-003
54865	GPATCH4	8.99	8.14E-001	8.99E+000	1.64E-001	1.15E+000	-1.21E-003	7.74E-003
84253	GARNL3	8.99	-4.87E-001	-2.34E+000	-7.91E-001	-8.99E+000	4.44E-003	2.70E-002
54497	HEATR5B	8.99	-3.25E-001	-2.15E+000	-7.76E-001	-8.99E+000	-2.69E-004	1.77E-003
23788	MTCH2	8.99	7.17E-001	8.99E+000	3.04E-001	2.45E+000	-8.83E-005	6.49E-004
9022	CLIC3	8.99	7.68E-001	8.99E+000	3.61E-001	2.77E+000	-4.82E-004	3.30E-003
55170	PRMT6	8.99	7.85E-001	8.99E+000	3.97E-001	2.84E+000	-3.81E-004	2.53E-003
84166	NLRC5	8.98	-4.64E-001	-2.86E+000	-8.20E-001	-8.98E+000	-9.28E-004	5.72E-003
23708	GSPT2	8.98	7.49E-001	8.98E+000	2.76E-001	2.35E+000	4.57E-004	3.33E-003
53834	FGFRL1	8.98	6.93E-001	8.98E+000	1.52E-001	1.22E+000	7.86E-004	5.77E-003
54832	VPS13C	8.98	-3.19E-001	-1.97E+000	-7.88E-001	-8.98E+000	2.27E-003	1.42E-002
4092	SMAD7	8.98	-9.84E-002	-7.49E-001	-7.33E-001	-8.98E+000	7.81E-005	5.57E-004
81704	DOCK8	8.98	-4.46E-001	-3.51E+000	-7.05E-001	-8.98E+000	2.90E-005	2.13E-004
92689	FAM114A1	8.98	-1.61E-001	-1.09E+000	-7.51E-001	-8.98E+000	-5.36E-004	3.63E-003
7837::51499	PXDN::TRIAP1	8.98	7.76E-001	8.98E+000	4.79E-001	3.32E+000	-9.42E-004	6.25E-003
55966	AJAP1	8.98	7.81E-001	8.98E+000	4.87E-001	2.53E+000	5.92E-005	3.65E-004
4055	LTBR	8.98	7.26E-001	8.98E+000	2.07E-001	1.84E+000	-7.89E-004	5.90E-003
4999	ORC2L	8.98	7.21E-001	8.98E+000	3.17E-001	2.79E+000	6.72E-004	5.03E-003
5743	PTGS2	8.98	7.56E-001	8.98E+000	1.74E-001	1.14E+000	-8.90E-005	5.90E-004
51000	SLC35B3	8.98	-1.68E-001	-1.58E+000	-7.51E-001	-8.98E+000	9.31E-004	6.96E-003
9167	COX7A2L	8.98	7.73E-001	8.98E+000	2.45E-001	2.08E+000	1.79E-003	1.26E-002
29071	C1GALT1C1	8.98	-4.41E-001	-2.96E+000	-7.78E-001	-8.98E+000	4.54E-004	2.98E-003
10969	EBNA1BP2	8.98	7.84E-001	8.98E+000	5.18E-001	3.52E+000	-1.71E-003	1.12E-002
10328	COX4NB	8.98	7.28E-001	8.98E+000	3.29E-001	2.33E+000	1.11E-003	7.70E-003
3838	KPNA2	8.97	7.72E-001	8.97E+000	1.97E-001	1.43E+000	3.38E-004	2.29E-003
144811	C13orf31	8.97	-5.13E-001	-3.74E+000	-7.84E-001	-8.97E+000	-2.62E-004	1.74E-003
2023	ENO1	8.97	8.52E-001	8.97E+000	2.05E-001	1.39E+000	2.73E-004	1.68E-003
54845	RBM35A	8.97	-7.60E-002	-5.88E-001	-7.93E-001	-8.97E+000	-1.36E-003	9.24E-003
84959	UBASH3B	8.97	7.96E-001	8.97E+000	1.94E-001	1.24E+000	2.88E-003	1.82E-002
9261	MAPKAPK2	8.97	-3.88E-001	-3.33E+000	-7.23E-001	-8.97E+000	1.16E-003	8.61E-003
80218	NAT13	8.97	7.40E-001	8.97E+000	9.27E-002	7.30E-001	-2.05E-004	1.46E-003
517	ATP5G2	8.97	7.09E-001	8.97E+000	1.51E-001	1.29E+000	2.40E-003	1.79E-002
90523	C6orf142	8.97	7.48E-001	8.97E+000	3.39E-001	2.69E+000	-9.89E-004	6.99E-003
54884	RETSAT	8.97	-2.88E-001	-2.56E+000	-7.30E-001	-8.97E+000	6.50E-004	4.78E-003
55355	HJURP	8.97	8.06E-001	8.97E+000	3.57E-001	2.26E+000	2.40E-004	1.51E-003
90133	KRT8P12	8.97	6.90E-001	8.97E+000	2.21E-001	1.76E+000	1.18E-006	8.91E-006
84912	SLC35B4	8.97	8.15E-001	8.97E+000	6.08E-001	2.72E+000	4.44E-003	2.22E-002
143888	KDELC2	8.97	7.93E-001	8.97E+000	5.15E-001	4.21E+000	2.14E-003	1.46E-002
51651	PTRH2	8.97	7.72E-001	8.97E+000	1.14E-002	8.06E-002	-1.01E-003	6.54E-003
4660	PPP1R12B	8.97	-2.89E-001	-2.44E+000	-7.35E-001	-8.97E+000	1.63E-003	1.18E-002
1370	CPN2	8.97	7.63E-001	8.97E+000	2.15E-001	1.79E+000	1.08E-003	7.65E-003
8438	RAD54L	8.96	7.89E-001	8.96E+000	6.33E-001	3.69E+000	-3.07E-005	1.92E-004
2066	ERBB4	8.96	-3.92E-001	-2.57E+000	-7.77E-001	-8.96E+000	1.53E-004	9.79E-004
1002	CDH4	8.96	8.47E-001	8.96E+000	4.25E-001	2.44E+000	-1.16E-003	6.87E-003
11057	ABHD2	8.96	7.20E-001	8.96E+000	-1.28E-002	-1.05E-001	1.28E-003	9.39E-003
51659	GINS2	8.96	7.86E-001	8.96E+000	3.85E-001	2.58E+000	-2.16E-004	1.40E-003
2997	GYS1	8.96	7.42E-001	8.96E+000	3.48E-001	2.60E+000	4.28E-004	3.00E-003
7514	XPO1	8.96	7.83E-001	8.96E+000	2.69E-001	1.74E+000	5.31E-004	3.44E-003
9881	LBA1	8.96	-4.57E-001	-3.57E+000	-6.87E-001	-8.96E+000	-4.94E-004	3.70E-003
51232	CRIM1	8.96	-1.96E-001	-1.64E+000	-7.63E-001	-8.96E+000	-4.25E-004	3.03E-003
54970	TTC12	8.96	-5.20E-001	-2.55E+000	-8.08E-001	-8.96E+000	-5.48E-005	3.20E-004
84939	MUM1	8.95	-3.15E-001	-2.58E+000	-7.29E-001	-8.95E+000	-1.90E-003	1.39E-002
6183	MRPS12	8.95	7.65E-001	8.95E+000	2.27E-001	1.81E+000	5.76E-005	4.03E-004
256764	WDR72	8.95	-3.55E-001	-2.61E+000	-7.79E-001	-8.95E+000	-1.57E-003	1.05E-002
64787	EPS8L2	8.95	-2.22E-002	-1.92E-001	-7.54E-001	-8.95E+000	1.02E-003	7.36E-003
23762	OSBP2	8.95	7.68E-001	8.95E+000	4.65E-001	3.19E+000	-2.99E-003	1.94E-002
5683	PSMA2	8.95	7.01E-001	8.95E+000	7.00E-002	5.47E-001	-3.04E-003	2.26E-002
90459	THEX1	8.95	7.88E-001	8.95E+000	3.33E-001	2.29E+000	9.48E-004	6.14E-003
221981	THSD7A	8.95	-4.69E-001	-2.20E+000	-8.10E-001	-8.95E+000	-6.64E-005	3.19E-004
55281::78996	TMEM140::C7orf49	8.95	8.10E-001	8.95E+000	7.93E-002	5.88E-001	-7.11E-004	4.66E-003
9040	UBE2M	8.95	7.56E-001	8.95E+000	3.66E-001	3.17E+000	5.80E-004	4.18E-003
3832	KIF11	8.95	8.13E-001	8.95E+000	5.37E-001	3.48E+000	-1.56E-005	9.62E-005
4809	NHP2L1	8.95	7.16E-001	8.95E+000	5.81E-002	5.20E-001	7.32E-005	5.53E-004
7327	UBE2G2	8.95	7.33E-001	8.95E+000	4.05E-001	2.65E+000	1.82E-003	1.24E-002
950	SCARB2	8.95	-1.79E-001	-1.47E+000	-7.76E-001	-8.95E+000	3.84E-003	2.69E-002
23560	GTPBP4	8.95	7.30E-001	8.95E+000	3.49E-001	2.94E+000	1.50E-003	1.10E-002
6793	STK10	8.95	-2.95E-001	-2.00E+000	-7.48E-001	-8.95E+000	-8.50E-004	5.70E-003
646360	hCG_25653	8.95	-2.10E-001	-1.43E+000	-8.07E-001	-8.95E+000	6.16E-004	3.94E-003
6228	RPS23	8.94	-2.99E-001	-2.62E+000	-7.09E-001	-8.94E+000	-1.34E-004	1.01E-003
1457::283106	CSNK2A1::CSNK2A1P	8.94	7.35E-001	8.94E+000	1.59E-001	1.14E+000	-1.58E-004	1.11E-003
22824	HSPA4L	8.94	7.64E-001	8.94E+000	4.68E-001	3.62E+000	1.64E-004	1.14E-003
90379	LOC90379	8.94	8.68E-001	8.94E+000	2.96E-001	1.75E+000	1.30E-003	7.56E-003
253827	MSRB3	8.94	-3.48E-001	-2.78E+000	-7.90E-001	-8.94E+000	6.78E-004	4.65E-003
8287	USP9Y	8.94	7.32E-001	8.94E+000	2.81E-001	2.42E+000	3.19E-004	2.34E-003
64782	ISG20L1	8.94	7.61E-001	8.94E+000	2.69E-001	1.94E+000	-2.33E-004	1.51E-003
83595	SOX7	8.94	-3.46E-001	-2.24E+000	-7.32E-001	-8.94E+000	4.07E-004	2.76E-003
8883	NAE1	8.94	7.50E-001	8.94E+000	5.58E-001	4.25E+000	-4.27E-004	2.99E-003
55151	TMEM38B	8.94	7.66E-001	8.94E+000	3.78E-001	2.70E+000	7.80E-004	4.99E-003
1432	MAPK14	8.94	7.32E-001	8.94E+000	3.68E-002	3.10E-001	2.48E-004	1.80E-003
3601	IL15RA	8.93	-2.86E-001	-2.56E+000	-7.22E-001	-8.93E+000	-1.70E-004	1.29E-003
1524	CX3CR1	8.93	8.09E-001	8.93E+000	3.83E-001	3.25E+000	-2.77E-004	1.90E-003
1876	E2F6	8.93	7.50E-001	8.93E+000	2.16E-001	1.45E+000	-3.40E-003	2.28E-002
1728	NQO1	8.93	7.02E-001	8.93E+000	2.74E-001	2.41E+000	-1.68E-003	1.26E-002
23604	DAPK2	8.93	-5.45E-001	-3.40E+000	-8.06E-001	-8.93E+000	-1.46E-004	9.10E-004
6941	TCF19	8.93	7.86E-001	8.93E+000	3.84E-001	2.79E+000	-1.16E-003	7.72E-003
79169	C1orf35	8.93	8.05E-001	8.93E+000	5.38E-001	3.45E+000	1.44E-003	8.74E-003
118	ADD1	8.93	-1.49E-001	-1.18E+000	-7.37E-001	-8.93E+000	1.05E-003	7.31E-003
4719	NDUFS1	8.93	7.68E-001	8.93E+000	5.20E-001	4.35E+000	-4.95E-004	3.43E-003
85395	C21orf70	8.93	7.89E-001	8.93E+000	2.34E-001	1.51E+000	3.48E-004	2.23E-003
9541	CIR	8.93	-1.27E-001	-1.02E+000	-7.17E-001	-8.93E+000	5.82E-004	4.24E-003
26049	KIAA0888	8.93	7.41E-001	8.93E+000	4.39E-001	2.81E+000	-1.49E-003	9.99E-003
6711	SPTBN1	8.93	7.12E-001	8.93E+000	1.34E-001	1.09E+000	-1.44E-003	1.05E-002
1161	ERCC8	8.92	7.92E-001	8.92E+000	6.59E-001	3.61E+000	-7.90E-004	4.74E-003
388753	C1orf31	8.92	7.39E-001	8.92E+000	4.21E-001	3.32E+000	-6.64E-004	4.69E-003
84058	WDR54	8.92	7.71E-001	8.92E+000	5.90E-001	3.54E+000	-2.92E-004	1.84E-003
3835	KIF22	8.92	7.49E-001	8.92E+000	1.23E-001	9.38E-001	1.25E-004	8.65E-004
79682	MLF1IP	8.92	7.33E-001	8.92E+000	3.81E-001	2.72E+000	-1.13E-004	7.73E-004
6749::55030	SSRP1::FBXO34	8.92	7.59E-001	8.92E+000	5.01E-001	4.04E+000	-2.17E-004	1.52E-003
7517	XRCC3	8.92	8.04E-001	8.92E+000	4.49E-001	2.80E+000	-2.43E-003	1.51E-002
91608	RASL10B	8.92	7.79E-001	8.92E+000	3.56E-001	2.42E+000	-9.12E-004	5.98E-003
58985	IL22RA1	8.92	7.51E-001	8.92E+000	1.32E-001	9.72E-001	-6.65E-004	4.56E-003
8487	SIP1	8.92	7.62E-001	8.92E+000	3.85E-001	2.72E+000	-4.96E-004	3.25E-003
10891	PPARGC1A	8.92	7.38E-001	8.92E+000	2.65E-001	1.95E+000	2.56E-003	1.78E-002
27236	ARFIP1	8.92	-3.36E-001	-2.35E+000	-7.79E-001	-8.92E+000	-9.23E-004	6.12E-003
729359	KIAA1881	8.92	-2.94E-001	-2.35E+000	-7.31E-001	-8.92E+000	4.78E-004	3.34E-003
283237	TTC9C	8.92	8.21E-001	8.92E+000	-4.66E-002	-3.16E-001	-6.18E-003	3.91E-002
55308	DDX19A	8.92	7.68E-001	8.92E+000	4.60E-001	3.50E+000	-2.97E-003	2.03E-002
2014	EMP3	8.92	8.43E-001	8.92E+000	5.81E-001	3.63E+000	-5.49E-004	3.29E-003
23595	ORC3L	8.92	7.16E-001	8.92E+000	7.05E-002	5.50E-001	7.85E-005	5.66E-004
56647	BCCIP	8.92	7.09E-001	8.92E+000	9.94E-002	8.37E-001	-1.93E-004	1.45E-003
3769	KCNJ13	8.92	-2.99E-001	-2.03E+000	-7.59E-001	-8.92E+000	-2.25E-004	1.47E-003
8682	PEA15	8.92	-4.22E-001	-3.58E+000	-7.26E-001	-8.92E+000	3.33E-004	2.45E-003
259	AMBP	8.92	8.28E-001	8.92E+000	4.48E-001	2.73E+000	5.62E-004	3.42E-003
11158	RABL2B	8.91	-3.34E-001	-2.89E+000	-7.05E-001	-8.91E+000	5.13E-004	3.87E-003
5536	PPP5C	8.91	7.25E-001	8.91E+000	1.81E-001	1.43E+000	4.94E-004	3.50E-003
1908	EDN3	8.91	-2.09E-001	-1.67E+000	-7.30E-001	-8.91E+000	-3.35E-003	2.41E-002
55064	C9orf68	8.91	-4.64E-001	-3.11E+000	-8.31E-001	-8.91E+000	-1.77E-003	1.11E-002
9131	AIFM1	8.91	7.79E-001	8.91E+000	2.00E-001	1.37E+000	2.88E-003	1.89E-002
4258	MGST2	8.91	-3.62E-001	-2.85E+000	-7.61E-001	-8.91E+000	-9.95E-005	6.90E-004
51493	C22orf28	8.91	7.37E-001	8.91E+000	9.40E-002	8.30E-001	-2.31E-004	1.69E-003
9943	OXSR1	8.91	7.58E-001	8.91E+000	1.77E-001	1.58E+000	-2.38E-004	1.73E-003
5708	PSMD2	8.91	7.58E-001	8.91E+000	9.22E-002	7.99E-001	4.23E-004	3.05E-003
201475	RAB12	8.91	8.03E-001	8.91E+000	-1.00E-001	-6.63E-001	-3.80E-004	2.40E-003
10161	P2RY5	8.91	-3.51E-001	-2.89E+000	-7.45E-001	-8.91E+000	-2.47E-003	1.76E-002
55211	DPPA4	8.91	8.06E-001	8.91E+000	5.18E-001	2.74E+000	-1.17E-003	6.53E-003
54453	RIN2	8.9	-1.39E-001	-1.01E+000	-7.58E-001	-8.90E+000	-3.39E-003	2.30E-002
51778	MYOZ2	8.9	-2.24E-001	-1.38E+000	-7.69E-001	-8.90E+000	-2.18E-003	1.40E-002
10940	POP1	8.9	-2.59E-001	-2.22E+000	-7.32E-001	-8.90E+000	2.69E-004	1.96E-003
26207	PITPNC1	8.9	7.66E-001	8.90E+000	4.43E-001	3.19E+000	1.01E-003	6.75E-003
79084	WDR77	8.9	7.52E-001	8.90E+000	5.00E-001	3.61E+000	2.44E-003	1.64E-002
23518	R3HDM1	8.9	7.15E-001	8.90E+000	2.10E-001	1.47E+000	2.05E-003	1.45E-002
2935	GSPT1	8.9	7.60E-001	8.90E+000	1.67E-001	1.52E+000	1.54E-003	1.13E-002
24137	KIF4A	8.9	7.72E-001	8.90E+000	4.94E-001	2.92E+000	-1.44E-003	9.20E-003
55972	SLC25A40	8.9	7.52E-001	8.90E+000	5.77E-001	4.00E+000	-5.88E-004	3.99E-003
253650	ANKRD18A	8.9	-2.61E-001	-2.42E+000	-7.27E-001	-8.90E+000	4.08E-004	3.10E-003
64285	RHBDF1	8.9	-4.03E-001	-3.65E+000	-7.39E-001	-8.90E+000	-3.66E-004	2.72E-003
8027	STAM	8.9	7.27E-001	8.90E+000	-4.47E-001	-3.85E+000	-2.47E-004	1.83E-003
8666	EIF3G	8.9	7.69E-001	8.90E+000	1.90E-001	1.50E+000	1.30E-004	8.90E-004
202333	CMYA5	8.9	-5.80E-001	-3.58E+000	-7.77E-001	-8.90E+000	-1.66E-003	1.06E-002
2899	GRIK3	8.9	7.49E-001	8.90E+000	3.77E-001	2.97E+000	9.34E-004	6.54E-003
7102	TSPAN7	8.9	7.66E-001	8.90E+000	2.84E-001	2.29E+000	1.06E-003	7.32E-003
84913::7145	ATOH8::TNS1	8.9	-1.47E-001	-8.43E-001	-7.89E-001	-8.90E+000	3.33E-003	2.06E-002
3654	IRAK1	8.9	7.49E-001	8.90E+000	2.53E-001	2.13E+000	-4.05E-004	2.92E-003
10475	TRIM38	8.9	-2.40E-001	-1.86E+000	-7.52E-001	-8.90E+000	8.12E-004	5.68E-003
79635	CCDC121	8.89	-5.32E-001	-3.87E+000	-7.89E-001	-8.89E+000	-3.72E-005	2.44E-004
340719	NANOS1	8.89	-2.63E-001	-1.97E+000	-7.57E-001	-8.89E+000	-6.80E-004	4.66E-003
5764	PTN	8.89	-3.62E-001	-3.20E+000	-7.19E-001	-8.89E+000	1.11E-003	8.28E-003
55037::9184	PTCD3::BUB3	8.89	7.17E-001	8.89E+000	3.25E-001	2.80E+000	2.47E-004	1.85E-003
3003	GZMK	8.89	-4.40E-001	-3.17E+000	-8.05E-001	-8.89E+000	-1.75E-003	1.12E-002
199	AIF1	8.89	-8.03E-002	-6.17E-001	-7.62E-001	-8.89E+000	9.48E-004	6.50E-003
60673	C12orf44	8.89	7.36E-001	8.89E+000	8.04E-002	7.42E-001	-2.47E-004	1.85E-003
79007	DBNDD1	8.89	7.33E-001	8.89E+000	2.21E-001	1.74E+000	-2.62E-004	1.87E-003
4017	LOXL2	8.89	7.49E-001	8.89E+000	3.57E-001	2.52E+000	6.92E-004	4.70E-003
149428	BNIPL	8.89	-4.13E-001	-3.09E+000	-7.74E-001	-8.89E+000	-2.55E-005	1.71E-004
22974	TPX2	8.89	7.89E-001	8.89E+000	3.52E-001	2.08E+000	1.50E-004	9.38E-004
6949	TCOF1	8.89	8.25E-001	8.89E+000	7.84E-002	4.77E-001	1.36E-004	8.28E-004
1114	CHGB	8.89	8.36E-001	8.89E+000	4.03E-002	3.28E-001	-1.36E-003	8.94E-003
5343	PLGLB1	8.89	-4.78E-001	-3.24E+000	-7.59E-001	-8.89E+000	9.20E-004	6.10E-003
951	CD37	8.89	-2.06E-001	-1.58E+000	-7.48E-001	-8.89E+000	-2.69E-003	1.88E-002
79145	CHCHD7	8.89	7.35E-001	8.89E+000	1.15E-001	1.01E+000	7.21E-004	5.30E-003
89839	ARHGAP11B	8.89	8.22E-001	8.89E+000	6.66E-001	3.71E+000	2.55E-003	1.53E-002
3875	KRT18	8.89	7.46E-001	8.89E+000	4.44E-001	4.21E+000	1.07E-003	8.07E-003
5704	PSMC4	8.88	7.56E-001	8.88E+000	1.09E-001	8.42E-001	7.12E-004	4.93E-003
3547	IGSF1	8.88	7.91E-001	8.88E+000	6.34E-001	3.53E+000	-8.30E-004	5.11E-003
6434	SFRS10	8.88	7.40E-001	8.88E+000	3.52E-001	2.88E+000	-8.48E-005	6.05E-004
55088	C10orf118	8.88	-3.48E-001	-2.46E+000	-7.76E-001	-8.88E+000	-1.00E-003	6.66E-003
901	CCNG2	8.88	-5.78E-001	-4.04E+000	-7.73E-001	-8.88E+000	-2.40E-005	1.59E-004
10615	SPAG5	8.88	8.01E-001	8.88E+000	3.90E-001	2.37E+000	-3.81E-003	2.38E-002
9686	VGLL4	8.88	-4.77E-001	-3.84E+000	-7.40E-001	-8.88E+000	-1.34E-004	9.55E-004
64780	MICAL1	8.88	-4.00E-001	-3.10E+000	-7.37E-001	-8.88E+000	-6.69E-004	4.64E-003
58510	PRODH2	8.88	8.92E-001	8.88E+000	6.11E-001	1.93E+000	-3.54E-004	1.80E-003
55353	LAPTM4B	8.88	7.76E-001	8.88E+000	1.01E-001	9.11E-001	4.70E-004	3.36E-003
1460	CSNK2B	8.88	8.07E-001	8.88E+000	9.42E-002	6.18E-001	5.17E-004	3.23E-003
5871	MAP4K2	8.88	7.59E-001	8.88E+000	3.25E-001	2.47E+000	5.67E-004	3.89E-003
221895	JAZF1	8.88	7.45E-001	8.88E+000	3.31E-001	2.24E+000	4.65E-004	3.09E-003
65078	RTN4R	8.88	7.82E-001	8.88E+000	1.27E-001	8.79E-001	7.35E-004	4.82E-003
8624	PSMG1	8.88	8.28E-001	8.88E+000	4.23E-001	3.05E+000	-1.53E-003	9.69E-003
1535	CYBA	8.87	8.17E-001	8.87E+000	5.25E-001	3.06E+000	1.15E-003	7.00E-003
1813::79935	DRD2::CNTD2	8.87	-4.18E-001	-2.77E+000	-7.91E-001	-8.87E+000	-2.77E-004	1.75E-003
642477	FLJ39632	8.87	7.75E-001	8.87E+000	4.31E-001	3.36E+000	-1.23E-003	8.35E-003
129450	C2orf60	8.87	-2.43E-001	-2.17E+000	-7.15E-001	-8.87E+000	1.84E-004	1.38E-003
10493	VAT1	8.87	7.64E-001	8.87E+000	8.80E-002	7.10E-001	2.21E-005	1.55E-004
79626	TNFAIP8L2	8.87	-2.81E-001	-1.86E+000	-7.72E-001	-8.87E+000	-1.74E-003	1.13E-002
5464	PPA1	8.87	7.39E-001	8.87E+000	8.59E-002	8.06E-001	-6.50E-005	4.82E-004
596	BCL2	8.87	-2.23E-001	-1.93E+000	-7.27E-001	-8.87E+000	3.19E-004	2.37E-003
3839	KPNA3	8.87	7.24E-001	8.87E+000	3.39E-001	2.72E+000	3.54E-004	2.55E-003
643253::649553	CCT6AP1::LOC649553	8.87	7.50E-001	8.87E+000	4.15E-001	2.99E+000	-4.70E-004	3.19E-003
5355	PLP2	8.87	7.34E-001	8.87E+000	4.12E-001	3.42E+000	1.50E-003	1.08E-002
83787::389137	ARMC10::LOC389137	8.87	7.29E-001	8.87E+000	3.02E-002	2.68E-001	1.40E-004	1.03E-003
93343	FAM125A	8.87	7.37E-001	8.87E+000	2.51E-001	1.86E+000	-1.24E-003	8.61E-003
115548	FCHO2	8.87	-2.51E-001	-1.76E+000	-7.61E-001	-8.87E+000	-2.90E-003	1.88E-002
196500	C12orf53	8.87	8.06E-001	8.87E+000	4.30E-001	2.65E+000	-7.06E-004	4.35E-003
57532	NUFIP2	8.87	7.19E-001	8.87E+000	1.92E-001	1.65E+000	-2.38E-003	1.77E-002
27152	INTU	8.87	-4.97E-001	-3.65E+000	-7.87E-001	-8.87E+000	1.37E-003	9.08E-003
64795	RMND5A	8.87	7.17E-001	8.87E+000	2.29E-001	1.86E+000	-1.34E-004	9.76E-004
204	AK2	8.87	7.26E-001	8.87E+000	3.80E-001	3.18E+000	7.42E-005	5.35E-004
23070	KIAA0082	8.87	7.36E-001	8.87E+000	3.15E-001	2.62E+000	3.27E-004	2.36E-003
57673	KIAA1553	8.87	7.84E-001	8.87E+000	4.47E-001	3.37E+000	1.30E-003	8.73E-003
4010	LMX1B	8.86	-1.78E-001	-1.17E+000	-7.69E-001	-8.86E+000	-6.42E-004	4.11E-003
4939	OAS2	8.86	-3.09E-001	-1.93E+000	-7.36E-001	-8.86E+000	-3.36E-004	2.20E-003
63897	HEATR6	8.86	7.74E-001	8.86E+000	1.96E-001	1.32E+000	1.26E-003	8.15E-003
1459	CSNK2A2	8.86	7.69E-001	8.86E+000	2.01E-001	1.62E+000	-2.28E-003	1.58E-002
57380	MRS2	8.86	7.68E-001	8.86E+000	3.30E-001	2.47E+000	1.23E-003	8.28E-003
3476	IGBP1	8.86	7.26E-001	8.86E+000	1.89E-001	1.69E+000	-1.09E-003	8.18E-003
961::1728	CD47::NQO1	8.86	7.68E-001	8.86E+000	3.88E-001	3.08E+000	1.22E-003	8.46E-003
26528	DAZAP1	8.86	7.77E-001	8.86E+000	4.52E-001	3.35E+000	1.77E-003	1.19E-002
123264::8665	OSTbeta::EIF3F	8.86	8.09E-001	8.86E+000	5.06E-001	3.04E+000	-1.52E-003	9.27E-003
22978	NT5C2	8.86	7.86E-001	8.86E+000	3.27E-001	2.38E+000	7.88E-004	5.17E-003
389362	PSMG4	8.86	7.43E-001	8.86E+000	3.94E-001	2.87E+000	-2.09E-004	1.43E-003
124997	WDR81	8.86	-4.82E-001	-4.06E+000	-6.96E-001	-8.86E+000	4.65E-004	3.51E-003
4591	TRIM37	8.86	7.99E-001	8.86E+000	2.54E-002	1.61E-001	-2.94E-004	1.81E-003
7528	YY1	8.86	7.07E-001	8.86E+000	1.24E-001	9.86E-001	-5.88E-005	4.28E-004
440193	CCDC88C	8.86	7.80E-001	8.86E+000	5.63E-001	4.36E+000	-3.91E-004	2.65E-003
2182	ACSL4	8.86	7.57E-001	8.86E+000	4.53E-001	2.97E+000	-8.56E-004	5.61E-003
1209	CLPTM1	8.85	7.21E-001	8.85E+000	1.94E-001	1.58E+000	-6.80E-004	4.95E-003
9780	FAM38A	8.85	7.40E-001	8.85E+000	9.39E-002	7.68E-001	1.81E-003	1.29E-002
116028	C16orf75	8.85	8.33E-001	8.85E+000	1.62E-001	1.14E+000	-4.51E-004	2.82E-003
347918	EP400NL	8.85	7.74E-001	8.85E+000	3.91E-001	2.84E+000	4.32E-004	2.87E-003
23107	MRPS27	8.85	6.91E-001	8.85E+000	3.65E-001	2.99E+000	1.25E-004	9.24E-004
55020	LL22NC03-5H6.5	8.85	7.35E-001	8.85E+000	5.08E-001	4.16E+000	-1.34E-003	9.64E-003
1244	ABCC2	8.85	7.51E-001	8.85E+000	2.06E-001	1.27E+000	-3.52E-003	2.26E-002
7690	ZNF131	8.85	7.28E-001	8.85E+000	1.54E-001	1.32E+000	-7.11E-004	5.22E-003
10256	CNKSR1	8.85	-3.64E-001	-3.05E+000	-7.67E-001	-8.85E+000	6.49E-004	4.50E-003
60672	RP5-1077B9.4	8.85	-4.88E-001	-3.75E+000	-7.51E-001	-8.85E+000	8.01E-004	5.55E-003
7752	ZNF200	8.85	7.27E-001	8.85E+000	3.38E-001	2.70E+000	-1.43E-004	1.03E-003
55785	FGD6	8.85	-3.31E-001	-2.25E+000	-7.45E-001	-8.85E+000	-6.53E-004	4.33E-003
150356	CHADL	8.85	-3.31E-001	-2.65E+000	-7.64E-001	-8.85E+000	-1.12E-004	7.65E-004
8824	CES2	8.85	7.73E-001	8.85E+000	1.58E-001	1.12E+000	-1.47E-003	9.76E-003
23476	BRD4	8.85	6.97E-001	8.85E+000	3.37E-001	2.80E+000	-3.75E-003	2.81E-002
200916	RPL22L1	8.85	7.50E-001	8.85E+000	3.94E-001	2.87E+000	-2.15E-003	1.47E-002
4772	NFATC1	8.85	-1.96E-001	-1.71E+000	-7.67E-001	-8.85E+000	-3.55E-004	2.53E-003
400960	LOC400960	8.85	-2.63E-001	-2.34E+000	-7.56E-001	-8.85E+000	-8.81E-004	6.35E-003
10336	PCGF3	8.85	-2.70E-001	-1.91E+000	-7.53E-001	-8.85E+000	5.05E-004	3.39E-003
22800	RRAS2	8.85	7.27E-001	8.85E+000	3.66E-001	3.04E+000	1.19E-003	8.65E-003
116150	NUS1	8.84	7.50E-001	8.84E+000	2.56E-001	1.81E+000	-2.32E-003	1.57E-002
65083	NOL6	8.84	7.24E-001	8.84E+000	2.43E-001	2.08E+000	1.91E-003	1.40E-002
11025	LILRB3	8.84	-4.13E-001	-3.00E+000	-7.70E-001	-8.84E+000	-1.89E-003	1.27E-002
3699	ITIH3	8.84	7.82E-001	8.84E+000	1.67E-001	1.13E+000	-6.71E-004	4.35E-003
5693	PSMB5	8.84	8.14E-001	8.84E+000	-1.23E-001	-8.07E-001	-1.22E-003	7.65E-003
55260	TMEM143	8.84	7.44E-001	8.84E+000	9.83E-002	6.45E-001	1.04E-003	6.92E-003
1185	CLCN6	8.84	7.29E-001	8.84E+000	2.44E-001	2.05E+000	-4.16E-004	3.00E-003
79977	GRHL2	8.84	-9.79E-002	-6.92E-001	-7.91E-001	-8.84E+000	2.91E-003	1.84E-002
6658	SOX3	8.84	7.66E-001	8.84E+000	2.64E-001	1.47E+000	-5.83E-004	3.69E-003
8898	MTMR2	8.84	7.05E-001	8.84E+000	1.31E-001	8.76E-001	5.16E-004	3.57E-003
203069	R3HCC1	8.84	7.55E-001	8.84E+000	2.18E-001	1.84E+000	1.20E-003	8.58E-003
808	CALM3	8.84	-1.62E-001	-1.08E+000	-7.44E-001	-8.84E+000	-2.96E-004	1.98E-003
170506	DHX36	8.84	7.31E-001	8.84E+000	2.93E-001	2.74E+000	-1.48E-003	1.08E-002
150946	FAM59B	8.84	7.72E-001	8.84E+000	1.85E-001	1.43E+000	-1.94E-003	1.32E-002
5784	PTPN14	8.84	7.12E-001	8.84E+000	3.53E-002	3.16E-001	1.58E-004	1.19E-003
440078	FAM66C	8.84	-3.95E-001	-2.50E+000	-7.97E-001	-8.84E+000	-1.50E-004	9.39E-004
9877	ZC3H11A	8.84	7.14E-001	8.84E+000	3.92E-001	3.47E+000	4.54E-004	3.40E-003
9337	CNOT8	8.84	7.78E-001	8.84E+000	2.09E-001	1.69E+000	-9.64E-004	6.61E-003
11004	KIF2C	8.84	7.44E-001	8.84E+000	2.40E-001	2.20E+000	3.98E-004	2.92E-003
898	CCNE1	8.84	7.47E-001	8.84E+000	4.54E-001	3.52E+000	-5.86E-004	4.06E-003
23464	GCAT	8.84	7.52E-001	8.84E+000	1.83E-001	1.30E+000	2.23E-003	1.50E-002
374655	ZNF710	8.84	-2.15E-001	-1.72E+000	-7.39E-001	-8.84E+000	9.74E-004	6.74E-003
54541	DDIT4	8.84	8.10E-001	8.84E+000	3.11E-001	2.33E+000	-1.05E-005	6.73E-005
4330	MN1	8.83	7.34E-001	8.83E+000	5.25E-001	3.86E+000	-2.00E-003	1.39E-002
23658	LSM5	8.83	7.24E-001	8.83E+000	4.01E-001	3.06E+000	8.09E-004	5.72E-003
10897	YIF1A	8.83	7.55E-001	8.83E+000	4.80E-001	4.07E+000	1.84E-004	1.31E-003
9739	SETD1A	8.83	7.41E-001	8.83E+000	1.35E-001	1.15E+000	1.01E-003	7.26E-003
515	ATP5F1	8.83	7.14E-001	8.83E+000	-9.55E-004	-8.04E-003	2.77E-003	2.06E-002
10261	IGSF6	8.83	-5.20E-001	-3.37E+000	-7.66E-001	-8.83E+000	-1.64E-003	1.07E-002
55790	CSGALNACT1	8.83	7.66E-001	8.83E+000	1.97E-001	1.56E+000	4.96E-004	3.40E-003
8991	SELENBP1	8.83	-2.83E-002	-2.33E-001	-7.69E-001	-8.83E+000	7.94E-004	5.50E-003
53347	UBASH3A	8.83	8.20E-001	8.83E+000	5.48E-001	3.00E+000	1.90E-003	1.11E-002
7629	ZNF76	8.83	7.23E-001	8.83E+000	-3.30E-001	-3.03E+000	1.14E-003	8.60E-003
403	ARL3	8.83	7.33E-001	8.83E+000	2.48E-001	1.94E+000	9.07E-005	6.41E-004
8631	SKAP1	8.83	-3.85E-001	-2.90E+000	-7.49E-001	-8.83E+000	6.16E-004	4.22E-003
51201	ZDHHC2	8.83	7.38E-001	8.83E+000	2.75E-001	2.30E+000	-2.94E-003	2.10E-002
80195	C10orf57	8.83	-2.99E-001	-2.22E+000	-7.60E-001	-8.83E+000	-8.08E-004	5.48E-003
869	CBLN1	8.83	7.28E-001	8.83E+000	1.88E-001	1.32E+000	3.20E-003	2.19E-002
439931	FLJ39582	8.83	6.91E-001	8.83E+000	1.93E-001	1.64E+000	-1.48E-003	1.12E-002
55706	TMEM48	8.83	8.13E-001	8.83E+000	3.73E-001	2.81E+000	1.19E-003	7.72E-003
23640	HSPBP1	8.83	7.41E-001	8.83E+000	2.79E-001	2.21E+000	-1.14E-003	8.09E-003
3394	IRF8	8.83	-2.58E-001	-1.86E+000	-7.77E-001	-8.83E+000	4.51E-004	2.92E-003
55744	C7orf44	8.83	7.54E-001	8.83E+000	4.81E-001	3.15E+000	-6.87E-004	4.51E-003
729648	ZNF812	8.83	-1.35E-001	-1.09E+000	-7.33E-001	-8.83E+000	-2.70E-003	1.93E-002
23344	FAM62A	8.83	7.41E-001	8.83E+000	6.67E-002	5.78E-001	8.31E-004	6.05E-003
5702	PSMC3	8.82	7.92E-001	8.82E+000	2.48E-001	1.91E+000	9.64E-004	6.25E-003
23119	HIC2	8.82	8.06E-001	8.82E+000	4.21E-001	2.27E+000	-1.74E-003	1.03E-002
50856	CLEC4A	8.82	-4.44E-001	-2.67E+000	-7.99E-001	-8.82E+000	1.48E-003	9.15E-003
51496	CTDSPL2	8.82	7.99E-001	8.82E+000	2.98E-001	2.10E+000	-3.17E-004	2.06E-003
5873	RAB27A	8.82	7.89E-001	8.82E+000	4.29E-001	3.54E+000	-1.13E-003	7.75E-003
27102	EIF2AK1	8.82	7.27E-001	8.82E+000	2.66E-001	2.38E+000	3.17E-003	2.35E-002
57337	SENP7	8.82	-4.51E-001	-2.71E+000	-7.25E-001	-8.82E+000	-2.15E-003	1.43E-002
27295	PDLIM3	8.82	-4.78E-001	-3.28E+000	-8.08E-001	-8.82E+000	-2.93E-003	1.86E-002
3486	IGFBP3	8.82	7.82E-001	8.82E+000	3.93E-001	2.64E+000	9.57E-004	6.13E-003
5382	PMS2L4	8.82	-3.10E-001	-2.69E+000	-6.95E-001	-8.82E+000	3.06E-003	2.31E-002
79023	NUP37	8.81	7.98E-001	8.81E+000	2.10E-001	1.22E+000	7.73E-004	4.70E-003
339745	SPOPL	8.81	-3.56E-001	-2.95E+000	-6.93E-001	-8.81E+000	-2.30E-003	1.69E-002
84251	SGIP1	8.81	-6.05E-001	-3.42E+000	-8.56E-001	-8.81E+000	2.65E-003	1.52E-002
3667	IRS1	8.81	8.63E-002	7.42E-001	-7.48E-001	-8.81E+000	-2.77E-004	2.00E-003
51282	SCAND1	8.81	7.27E-001	8.81E+000	1.94E-001	1.70E+000	-6.75E-004	4.96E-003
54471	SMCR7L	8.81	7.82E-001	8.81E+000	2.61E-001	1.79E+000	-2.40E-003	1.50E-002
285590	SH3PXD2B	8.81	-3.11E-001	-2.28E+000	-7.45E-001	-8.81E+000	-5.58E-004	3.83E-003
9736	USP34	8.81	-3.17E-001	-1.85E+000	-7.56E-001	-8.81E+000	-9.08E-004	5.82E-003
79633	FAT4	8.81	-3.69E-001	-2.47E+000	-7.88E-001	-8.81E+000	7.47E-004	4.78E-003
23380	SRGAP2	8.81	7.76E-001	8.81E+000	-6.88E-002	-5.10E-001	2.49E-004	1.67E-003
728743	tcag7.1196	8.81	7.76E-001	8.81E+000	3.50E-001	2.27E+000	-1.72E-003	1.00E-002
10733	PLK4	8.81	8.25E-001	8.81E+000	-2.31E-001	-1.67E+000	4.43E-003	2.73E-002
11062	DUS4L	8.81	7.58E-001	8.81E+000	5.15E-001	4.06E+000	-9.32E-005	6.46E-004
4487	MSX1	8.81	7.32E-001	8.81E+000	5.38E-002	4.75E-001	1.88E-004	1.37E-003
219402	MTIF3	8.81	-3.35E-001	-2.25E+000	-7.58E-001	-8.81E+000	-2.09E-003	1.37E-002
23065	KIAA0090	8.81	7.08E-001	8.81E+000	2.74E-001	2.14E+000	-4.40E-004	3.17E-003
55149	PAPD1	8.81	7.53E-001	8.81E+000	-9.82E-002	-7.35E-001	-2.52E-003	1.67E-002
219899	TBCEL	8.81	-1.72E-001	-1.38E+000	-7.44E-001	-8.81E+000	-8.06E-004	5.70E-003
165545	DQX1	8.81	8.14E-001	8.81E+000	1.74E-001	9.86E-001	1.72E-004	1.03E-003
11035	RIPK3	8.81	-5.71E-001	-3.70E+000	-7.85E-001	-8.81E+000	1.68E-003	1.04E-002
3613	IMPA2	8.81	7.10E-001	8.81E+000	2.14E-001	1.62E+000	6.01E-004	4.29E-003
6819	SULT1C2	8.81	7.78E-001	8.81E+000	1.74E-001	1.42E+000	4.25E-003	2.91E-002
5799	PTPRN2	8.81	7.69E-001	8.81E+000	9.71E-002	7.52E-001	9.48E-004	6.43E-003
9568	GABBR2	8.81	8.14E-001	8.81E+000	6.21E-001	3.23E+000	-1.65E-003	9.76E-003
84798	C19orf48	8.8	8.25E-001	8.80E+000	7.50E-002	4.62E-001	4.33E-004	2.63E-003
1290::23038	COL5A2::WDTC1	8.8	-2.10E-001	-1.72E+000	-7.47E-001	-8.80E+000	-3.09E-004	2.18E-003
6835	SURF2	8.8	7.58E-001	8.80E+000	5.88E-002	5.39E-001	4.29E-004	3.12E-003
1399	CRKL	8.8	7.63E-001	8.80E+000	3.17E-001	2.29E+000	1.14E-003	7.68E-003
117583	PARD3B	8.8	-5.85E-001	-4.05E+000	-7.60E-001	-8.80E+000	5.30E-004	3.48E-003
3281	HSBP1	8.8	7.60E-001	8.80E+000	2.72E-001	1.96E+000	1.20E-003	8.03E-003
29114	TAGLN3	8.8	-3.68E-001	-2.78E+000	-7.47E-001	-8.80E+000	1.33E-003	9.18E-003
54868	TMEM104	8.8	7.84E-001	8.80E+000	9.69E-003	7.69E-002	2.27E-004	1.54E-003
4751	NEK2	8.8	7.41E-001	8.80E+000	3.09E-001	2.18E+000	-7.79E-004	5.23E-003
55501	CHST12	8.8	7.55E-001	8.80E+000	8.38E-002	5.80E-001	1.82E-004	1.19E-003
731	C8A	8.8	7.09E-001	8.80E+000	3.24E-001	2.69E+000	-4.22E-004	3.07E-003
6655	SOS2	8.8	-5.36E-001	-3.75E+000	-7.21E-001	-8.80E+000	-1.47E-004	1.02E-003
219927	MRPL21	8.8	7.60E-001	8.80E+000	2.36E-001	1.90E+000	5.26E-005	3.64E-004
84132	USP42	8.8	7.66E-001	8.80E+000	4.65E-001	3.84E+000	-7.35E-004	5.14E-003
400617	FLJ36644	8.8	-4.82E-001	-3.16E+000	-7.69E-001	-8.80E+000	-1.23E-003	7.99E-003
3837	KPNB1	8.8	7.52E-001	8.80E+000	3.20E-001	2.33E+000	-1.12E-003	7.51E-003
222	ALDH3B2	8.8	7.54E-001	8.80E+000	6.97E-002	5.58E-001	2.14E-004	1.50E-003
55095	SAMD4B	8.8	-3.39E-001	-2.58E+000	-7.52E-001	-8.80E+000	1.96E-003	1.34E-002
64135	IFIH1	8.8	-4.08E-001	-2.86E+000	-7.63E-001	-8.80E+000	7.23E-004	4.74E-003
26224	FBXL3	8.8	-3.21E-001	-2.25E+000	-8.00E-001	-8.80E+000	-6.35E-004	4.07E-003
64965	MRPS9	8.8	7.81E-001	8.80E+000	2.86E-001	2.24E+000	3.32E-003	2.20E-002
64849	SLC13A3	8.8	7.21E-001	8.80E+000	2.90E-001	2.30E+000	-4.59E-003	3.31E-002
730101	LOC730101	8.79	8.06E-001	8.79E+000	1.03E-001	5.56E-001	8.06E-003	4.84E-002
208	AKT2	8.79	7.57E-001	8.79E+000	2.37E-002	1.91E-001	2.36E-003	1.65E-002
953	ENTPD1	8.79	-1.17E-001	-8.99E-001	-7.71E-001	-8.79E+000	-4.96E-004	3.37E-003
646762	LOC646762	8.79	7.54E-001	8.79E+000	2.99E-001	2.34E+000	4.42E-004	3.03E-003
2571	GAD1	8.79	7.28E-001	8.79E+000	3.07E-001	2.59E+000	1.21E-004	8.81E-004
10307	APBB3	8.79	-2.48E-001	-1.98E+000	-7.30E-001	-8.79E+000	1.56E-004	1.11E-003
79714	CCDC51	8.79	7.77E-001	8.79E+000	-1.22E-001	-7.92E-001	5.49E-005	3.43E-004
124245	ZC3H18	8.79	7.77E-001	8.79E+000	4.75E-001	3.59E+000	-1.66E-003	1.12E-002
25904	CNOT10	8.79	7.40E-001	8.79E+000	2.76E-001	2.05E+000	-5.20E-004	3.60E-003
147463	ANKRD29	8.79	7.46E-001	8.79E+000	-2.05E-001	-1.64E+000	-3.73E-003	2.50E-002
51022	GLRX2	8.79	7.25E-001	8.79E+000	2.82E-001	2.44E+000	-4.82E-004	3.54E-003
1642	DDB1	8.79	7.04E-001	8.79E+000	3.36E-001	2.71E+000	-7.21E-004	5.20E-003
5148	PDE6G	8.79	7.65E-001	8.79E+000	-9.61E-002	-8.21E-001	-7.14E-004	4.99E-003
23167	EFR3A	8.79	-2.33E-001	-2.02E+000	-7.32E-001	-8.79E+000	2.86E-004	2.08E-003
652	BMP4	8.79	7.30E-001	8.79E+000	1.81E-001	1.57E+000	2.59E-004	1.89E-003
7556	ZNF10	8.79	-4.71E-001	-3.01E+000	-7.56E-001	-8.79E+000	1.15E-003	7.46E-003
10262	SF3B4	8.79	7.51E-001	8.79E+000	8.20E-002	7.38E-001	-1.48E-003	1.08E-002
56913	C1GALT1	8.79	7.65E-001	8.79E+000	1.83E-002	1.40E-001	-3.47E-004	2.32E-003
100141515	UNQ464	8.78	8.70E-001	8.78E+000	5.06E-001	1.60E+000	1.64E-003	7.32E-003
54535	CCHCR1	8.78	7.82E-001	8.78E+000	2.08E-001	1.65E+000	5.10E-004	3.46E-003
2769	GNA15	8.78	7.48E-001	8.78E+000	2.90E-001	2.53E+000	-1.28E-003	9.14E-003
119	ADD2	8.78	6.99E-001	8.78E+000	1.31E-001	1.08E+000	-1.01E-003	7.49E-003
65977	PLEKHA3	8.78	7.24E-001	8.78E+000	2.11E-001	1.54E+000	-7.69E-004	5.33E-003
2035	EPB41	8.78	7.19E-001	8.78E+000	2.33E-001	1.96E+000	-6.48E-004	4.72E-003
3099	HK2	8.78	7.79E-001	8.78E+000	2.96E-002	1.98E-001	1.51E-003	9.78E-003
81875	ISG20L2	8.78	7.59E-001	8.78E+000	3.18E-001	2.16E+000	1.86E-004	1.24E-003
25966	C2CD2	8.78	-4.28E-001	-3.00E+000	-7.56E-001	-8.78E+000	2.42E-003	1.57E-002
6059	ABCE1	8.78	7.42E-001	8.78E+000	4.66E-002	3.36E-001	1.66E-003	1.14E-002
952	CD38	8.78	7.53E-001	8.78E+000	3.24E-001	2.70E+000	-1.22E-003	8.62E-003
5936	RBM4	8.78	7.37E-001	8.78E+000	-8.34E-002	-7.91E-001	7.36E-004	5.51E-003
7862	BRPF1	8.78	7.47E-001	8.78E+000	2.57E-001	2.20E+000	3.90E-004	2.73E-003
153328	LOC153328	8.78	7.53E-001	8.78E+000	9.66E-002	7.36E-001	-7.42E-004	5.09E-003
5151	PDE8A	8.78	7.39E-001	8.78E+000	2.97E-001	2.14E+000	2.27E-003	1.55E-002
9654	TTLL4	8.78	7.61E-001	8.78E+000	2.44E-001	1.82E+000	3.27E-004	2.22E-003
83657	DYNLRB2	8.78	-3.84E-001	-2.40E+000	-8.05E-001	-8.78E+000	-1.84E-003	1.10E-002
6342	SCP2	8.78	-5.10E-001	-3.95E+000	-6.92E-001	-8.78E+000	-1.51E-005	1.10E-004
10713	USP39	8.78	7.31E-001	8.78E+000	1.45E-001	1.16E+000	-2.18E-005	1.55E-004
5125	PCSK5	8.78	-4.09E-001	-3.01E+000	-7.26E-001	-8.78E+000	9.89E-004	6.85E-003
10723	SLC12A7	8.78	-3.38E-001	-2.95E+000	-7.26E-001	-8.78E+000	5.92E-005	4.35E-004
8705	B3GALT4	8.77	-3.66E-001	-2.19E+000	-7.94E-001	-8.77E+000	-8.70E-004	5.07E-003
115825	WDFY2	8.77	7.36E-001	8.77E+000	2.58E-001	2.03E+000	6.00E-004	4.24E-003
51205	ACP6	8.77	7.34E-001	8.77E+000	1.67E-001	1.27E+000	-1.98E-003	1.39E-002
3880	KRT19	8.77	-3.85E-002	-3.47E-001	-7.09E-001	-8.77E+000	5.70E-004	4.30E-003
27044	SND1	8.77	7.24E-001	8.77E+000	4.22E-001	3.13E+000	-3.44E-004	2.34E-003
100130082	LOC100130082	8.77	-1.80E-001	-1.59E+000	-7.34E-001	-8.77E+000	3.98E-005	2.93E-004
58486	ZBED5	8.77	-4.55E-001	-3.56E+000	-7.78E-001	-8.77E+000	2.09E-003	1.40E-002
23660	ZKSCAN5	8.77	7.33E-001	8.77E+000	3.87E-001	2.54E+000	1.47E-004	9.86E-004
10715	LASS1	8.77	7.91E-001	8.77E+000	1.87E-001	1.14E+000	-1.94E-003	1.21E-002
283666	LOC283666	8.77	-3.10E-001	-2.23E+000	-7.94E-001	-8.77E+000	6.46E-004	4.19E-003
124454	EARS2	8.77	7.72E-001	8.77E+000	8.74E-002	6.60E-001	1.10E-003	7.38E-003
118788	PIK3AP1	8.77	-4.42E-001	-3.54E+000	-7.72E-001	-8.77E+000	6.26E-004	4.10E-003
144110	TMEM86A	8.77	-5.27E-001	-3.49E+000	-7.66E-001	-8.77E+000	4.59E-005	2.94E-004
79365	BHLHB3	8.77	-3.44E-001	-2.98E+000	-7.36E-001	-8.77E+000	1.29E-004	9.10E-004
55847	CISD1	8.77	7.14E-001	8.77E+000	3.84E-001	3.26E+000	1.18E-004	8.66E-004
374946	C1orf187	8.77	4.67E-002	3.36E-001	-7.81E-001	-8.77E+000	7.55E-004	4.84E-003
79731	NARS2	8.77	7.63E-001	8.77E+000	1.89E-001	1.35E+000	-3.57E-004	2.37E-003
57188	ADAMTSL3	8.77	-5.73E-001	-2.92E+000	-8.04E-001	-8.77E+000	-1.02E-003	5.94E-003
8091	HMGA2	8.77	7.57E-001	8.77E+000	2.38E-001	1.88E+000	-3.16E-004	2.17E-003
1736	DKC1	8.77	7.87E-001	8.77E+000	1.54E-001	1.07E+000	7.71E-004	4.94E-003
253782	LASS6	8.77	-2.82E-002	-2.29E-001	-7.18E-001	-8.77E+000	-1.81E-004	1.29E-003
1738	DLD	8.77	7.41E-001	8.77E+000	4.00E-001	3.20E+000	-6.84E-004	4.84E-003
4957	ODF2	8.77	7.38E-001	8.77E+000	2.64E-001	1.99E+000	-1.30E-003	9.03E-003
3576	IL8	8.77	-3.70E-001	-2.75E+000	-7.81E-001	-8.77E+000	-2.34E-004	1.55E-003
11161	C14orf1	8.76	7.57E-001	8.76E+000	2.18E-001	1.66E+000	-2.80E-004	1.92E-003
6372	CXCL6	8.76	7.90E-001	8.76E+000	-1.57E-001	-1.01E+000	1.55E-005	9.65E-005
5295	PIK3R1	8.76	-5.61E-001	-4.42E+000	-7.13E-001	-8.76E+000	1.46E-003	1.03E-002
6182	MRPL12	8.76	8.17E-001	8.76E+000	2.97E-001	2.18E+000	8.49E-004	5.44E-003
2246	FGF1	8.76	7.57E-001	8.76E+000	1.71E-001	1.37E+000	-1.41E-003	9.80E-003
6576	SLC25A1	8.76	7.04E-001	8.76E+000	2.36E-001	2.04E+000	2.49E-003	1.86E-002
8200	GDF5	8.76	8.03E-001	8.76E+000	2.53E-001	1.36E+000	2.89E-003	1.73E-002
8815	BANF1	8.76	7.90E-001	8.76E+000	2.99E-002	2.45E-001	-1.23E-003	8.23E-003
144097	LOC144097	8.76	8.13E-001	8.76E+000	2.29E-001	1.32E+000	1.85E-003	1.11E-002
113201	CASC4	8.76	-1.52E-001	-1.11E+000	-7.65E-001	-8.76E+000	-6.46E-004	4.33E-003
25820::5711	ARIH1::PSMD5	8.76	7.04E-001	8.76E+000	1.08E-002	8.99E-002	-4.16E-004	3.05E-003
9878	TOX4	8.76	-3.66E-001	-2.78E+000	-7.06E-001	-8.76E+000	5.90E-004	4.09E-003
7336	UBE2V2	8.76	7.01E-001	8.76E+000	2.55E-001	2.22E+000	5.89E-005	4.45E-004
133584	EGFLAM	8.76	-6.29E-001	-4.31E+000	-7.71E-001	-8.76E+000	7.48E-004	4.73E-003
65983	GRAMD3	8.76	-4.52E-001	-3.13E+000	-7.65E-001	-8.76E+000	-3.75E-003	2.46E-002
1737	DLAT	8.76	7.48E-001	8.76E+000	3.41E-001	2.62E+000	-1.78E-003	1.23E-002
9079	LDB2	8.76	-2.29E-001	-2.05E+000	-7.62E-001	-8.76E+000	1.18E-004	8.44E-004
200933	FBXO45	8.76	7.59E-001	8.76E+000	2.23E-001	1.67E+000	-1.61E-003	1.08E-002
8936	WASF1	8.76	7.43E-001	8.76E+000	1.57E-001	1.27E+000	-2.55E-004	1.78E-003
6341	SCO1	8.76	7.45E-001	8.76E+000	3.24E-001	2.38E+000	-1.15E-003	7.87E-003
8864	PER2	8.76	-2.84E-001	-1.70E+000	-7.99E-001	-8.76E+000	4.06E-006	2.51E-005
10055	SAE1	8.76	8.17E-001	8.76E+000	2.16E-001	1.40E+000	1.69E-003	1.04E-002
3050::3040	HBZ::HBA2	8.76	8.06E-001	8.76E+000	3.82E-001	2.42E+000	1.18E-003	7.26E-003
114569	MAL2	8.76	-2.69E-001	-2.17E+000	-7.56E-001	-8.76E+000	1.90E-004	1.27E-003
51673	TPPP3	8.76	-4.34E-001	-3.47E+000	-7.56E-001	-8.76E+000	1.85E-004	1.28E-003
333	APLP1	8.75	8.42E-001	8.75E+000	3.39E-001	1.97E+000	-1.71E-003	9.85E-003
63933	CCDC90A	8.75	7.27E-001	8.75E+000	3.02E-001	2.03E+000	-3.26E-003	2.19E-002
1195	CLK1	8.75	-2.68E-001	-2.25E+000	-6.73E-001	-8.75E+000	-8.27E-004	6.30E-003
64858	DCLRE1B	8.75	7.77E-001	8.75E+000	2.14E-001	1.45E+000	-1.42E-003	9.19E-003
10591	C6orf108	8.75	7.53E-001	8.75E+000	2.45E-001	1.88E+000	3.77E-005	2.58E-004
79676	OGFOD2	8.75	7.12E-001	8.75E+000	-2.73E-001	-2.44E+000	2.12E-003	1.58E-002
91754	NEK9	8.75	-4.14E-001	-3.26E+000	-6.96E-001	-8.75E+000	-2.52E-003	1.80E-002
6764	ST5	8.75	-1.33E-001	-1.08E+000	-7.48E-001	-8.75E+000	-8.46E-005	5.92E-004
4854	NOTCH3	8.75	7.59E-001	8.75E+000	1.24E-001	1.01E+000	1.07E-003	7.33E-003
85409	NKD2	8.75	7.62E-001	8.75E+000	4.35E-001	2.72E+000	4.87E-004	3.12E-003
8364	HIST1H4C	8.75	7.92E-001	8.75E+000	2.30E-001	1.45E+000	-9.70E-004	6.06E-003
58490	C20orf77	8.75	7.67E-001	8.75E+000	1.59E-001	1.25E+000	-5.01E-005	3.40E-004
10362	HMG20B	8.75	7.42E-001	8.75E+000	-2.26E-001	-1.89E+000	-9.44E-004	6.74E-003
1955	MEGF9	8.75	-3.67E-001	-2.89E+000	-7.56E-001	-8.75E+000	3.13E-004	2.14E-003
84898	PLXDC2	8.75	-4.64E-001	-3.18E+000	-8.27E-001	-8.75E+000	4.23E-003	2.61E-002
1520	CTSS	8.75	-3.30E-001	-1.75E+000	-8.62E-001	-8.75E+000	-1.16E-003	6.46E-003
90411::738	MCFD2::C11orf2	8.75	7.12E-001	8.75E+000	2.55E-001	2.40E+000	4.87E-004	3.71E-003
27336	HTATSF1	8.75	7.58E-001	8.75E+000	5.07E-001	3.58E+000	-8.20E-004	5.44E-003
7799	PRDM2	8.75	-3.87E-001	-2.59E+000	-7.21E-001	-8.75E+000	2.43E-005	1.67E-004
7190	HSP90B2P	8.74	7.88E-001	8.74E+000	-1.99E-001	-1.26E+000	2.72E-003	1.56E-002
9577	BRE	8.74	1.15E-001	1.01E+000	-7.42E-001	-8.74E+000	-7.60E-004	5.48E-003
116138	KLHDC3	8.74	7.55E-001	8.74E+000	-2.01E-001	-1.35E+000	-3.71E-003	2.43E-002
9958	USP15	8.74	-4.02E-001	-3.14E+000	-7.36E-001	-8.74E+000	-1.06E-004	7.40E-004
1787	TRDMT1	8.74	7.21E-001	8.74E+000	3.43E-001	2.85E+000	8.88E-004	6.47E-003
1478	CSTF2	8.74	7.70E-001	8.74E+000	7.92E-002	6.68E-001	-1.24E-003	8.70E-003
3798	KIF5A	8.74	-1.56E-001	-1.19E+000	-7.85E-001	-8.74E+000	-1.01E-003	6.64E-003
84331	C16orf14	8.74	7.91E-001	8.74E+000	-1.94E-001	-1.59E+000	1.19E-003	8.01E-003
79183	C20orf121	8.74	7.49E-001	8.74E+000	3.15E-001	2.44E+000	7.86E-005	5.45E-004
100128178	LOC100128178	8.74	-3.99E-001	-1.44E+000	-8.53E-001	-8.74E+000	-5.73E-003	2.07E-002
84501	SPIRE2	8.74	7.55E-001	8.74E+000	1.43E-001	1.09E+000	-3.22E-005	2.21E-004
137075	CLDN23	8.74	-3.22E-001	-2.77E+000	-7.61E-001	-8.74E+000	-2.08E-003	1.47E-002
5717	PSMD11	8.74	7.21E-001	8.74E+000	-2.89E-001	-2.60E+000	2.29E-004	1.70E-003
10124	ARL4A	8.74	7.69E-001	8.74E+000	2.53E-001	2.00E+000	-2.05E-004	1.39E-003
6352	CCL5	8.74	-8.74E-002	-6.66E-001	-7.63E-001	-8.74E+000	1.72E-003	1.17E-002
9527	GOSR1	8.74	-1.79E-001	-1.51E+000	-7.26E-001	-8.74E+000	-2.63E-004	1.91E-003
60491	NIF3L1	8.74	7.88E-001	8.74E+000	1.35E-001	8.68E-001	1.33E-003	8.39E-003
[truncated: 11,187 more rows]
