# Supplementary material for: Identification of functionally related genes using data mining and data integration: a breast cancer case study
Source: BMC Bioinformatics. 2009 Oct 15;10(Suppl 12):S8. doi: 10.1186/1471-2105-10-S12-S8 (PMC2762073; doi:10.1186/1471-2105-10-S12-S8)
Supplement: Additional file 3 — Ranked gene list, TBX3. Ranked list of genes functionally related with TBX3. [file 1471-2105-10-S12-S8-S3.csv]

NCBI Gene ID	NCBI GENE Symbol	max(abs(r+') , abs(r-'))	r+	r+'	r-	r-'	r0	r0'
2625	GATA3	9.14	7.27E-001	9.14E+000	2.78E-001	2.26E+000	-1.02E-004	7.46E-004
23158	TBC1D9	8.99	7.29E-001	8.99E+000	2.94E-001	2.30E+000	-3.78E-004	2.72E-003
23598	PATZ1	8.86	7.86E-001	8.86E+000	9.01E-002	7.70E-001	2.42E-004	1.67E-003
112476	PRRT2	8.83	7.84E-001	8.83E+000	-3.37E-002	-2.54E-001	-2.06E-003	1.37E-002
22796	COG2	8.79	7.23E-001	8.79E+000	-4.73E-002	-4.07E-001	-1.09E-004	7.96E-004
5863	RGL2	8.78	6.96E-001	8.78E+000	4.61E-002	3.75E-001	-6.79E-004	4.99E-003
10916	MAGED2	8.76	7.25E-001	8.76E+000	1.90E-001	1.59E+000	-1.39E-004	1.01E-003
596	BCL2	8.71	7.33E-001	8.71E+000	-2.82E-001	-2.42E+000	3.14E-003	2.24E-002
2737	GLI3	8.67	7.16E-001	8.67E+000	1.60E-001	1.33E+000	2.60E-004	1.88E-003
79875	THSD4	8.66	7.32E-001	8.66E+000	2.03E-001	1.63E+000	-2.36E-005	1.67E-004
23389	MED13L	8.64	7.06E-001	8.64E+000	1.99E-001	1.73E+000	-2.02E-003	1.46E-002
5087	PBX1	8.63	7.12E-001	8.63E+000	1.50E-001	1.21E+000	-2.87E-004	2.07E-003
56884	FSTL5	8.62	7.39E-001	8.62E+000	-2.33E-001	-1.87E+000	2.56E-003	1.73E-002
57530	CGN	8.62	7.11E-001	8.62E+000	-2.52E-001	-1.99E+000	1.88E-003	1.34E-002
1520	CTSS	8.62	2.23E-001	1.92E+000	-7.06E-001	-8.62E+000	-2.02E-003	1.43E-002
23677	SH3BP4	8.6	7.04E-001	8.60E+000	7.40E-002	6.06E-001	-5.32E-004	3.88E-003
340075	ARSI	8.58	7.15E-001	8.58E+000	1.30E-001	1.10E+000	3.24E-003	2.34E-002
25942	SIN3A	8.58	7.18E-001	8.58E+000	-3.08E-001	-2.69E+000	1.50E-003	1.05E-002
64285	RHBDF1	8.55	6.76E-001	8.55E+000	-1.49E-001	-1.20E+000	-2.87E-004	2.05E-003
8837	CFLAR	8.55	-9.55E-002	-7.40E-001	-7.03E-001	-8.55E+000	-2.76E-003	1.97E-002
21	ABCA3	8.54	7.27E-001	8.54E+000	4.53E-002	3.79E-001	1.97E-004	1.40E-003
143381	LOC143381	8.53	7.37E-001	8.53E+000	-3.19E-001	-2.78E+000	1.15E-003	7.97E-003
8553	BHLHB2	8.47	7.10E-001	8.47E+000	-2.61E-001	-2.24E+000	2.18E-003	1.56E-002
80139	ZNF703	8.45	6.88E-001	8.45E+000	1.80E-003	1.45E-002	1.07E-003	7.69E-003
3480	IGF1R	8.45	7.30E-001	8.45E+000	-4.94E-002	-4.28E-001	1.01E-003	7.24E-003
153562	MARVELD2	8.44	-1.38E-001	-1.17E+000	-7.06E-001	-8.44E+000	8.46E-004	6.10E-003
23175	LPIN1	8.44	-1.17E-001	-9.37E-001	-6.80E-001	-8.44E+000	-1.58E-004	1.15E-003
51704	GPRC5B	8.42	-2.14E-002	-1.95E-001	-7.41E-001	-8.42E+000	1.15E-003	8.22E-003
9258	MFHAS1	8.4	-1.82E-001	-1.41E+000	-7.00E-001	-8.40E+000	5.23E-004	3.62E-003
90557	CCDC74A	8.37	7.37E-001	8.37E+000	1.34E-001	9.97E-001	5.67E-004	3.76E-003
113802	C1orf59	8.36	1.67E-001	1.40E+000	-7.15E-001	-8.36E+000	-2.00E-004	1.41E-003
976	CD97	8.36	2.28E-002	1.92E-001	-7.02E-001	-8.36E+000	8.83E-004	6.36E-003
79621	RNASEH2B	8.35	2.25E-001	1.98E+000	-6.91E-001	-8.35E+000	-3.54E-003	2.60E-002
57496	MKL2	8.34	6.77E-001	8.34E+000	1.17E-002	9.68E-002	2.11E-004	1.54E-003
90362	FAM110B	8.33	6.78E-001	8.33E+000	3.33E-001	2.87E+000	-8.89E-004	6.47E-003
9111	NMI	8.32	-4.16E-002	-3.48E-001	-6.73E-001	-8.32E+000	5.98E-004	4.39E-003
132864	CPEB2	8.31	6.72E-001	8.31E+000	1.34E-001	1.08E+000	-1.18E-003	8.57E-003
57551	TAOK1	8.3	7.09E-001	8.30E+000	-1.43E-001	-1.15E+000	-8.23E-004	5.70E-003
23030	JMJD2B	8.3	7.04E-001	8.30E+000	3.24E-001	2.84E+000	3.37E-004	2.46E-003
11155	LDB3	8.3	7.06E-001	8.30E+000	-2.58E-001	-1.96E+000	-5.64E-003	3.87E-002
57162	PELI1	8.28	5.77E-002	4.72E-001	-6.70E-001	-8.28E+000	-8.42E-004	6.13E-003
6284	S100A13	8.28	7.24E-001	8.28E+000	-7.73E-002	-7.42E-001	-1.45E-003	1.06E-002
399665	FAM102A	8.28	7.00E-001	8.28E+000	-2.40E-001	-2.05E+000	9.44E-004	6.74E-003
3899	AFF3	8.26	7.30E-001	8.26E+000	2.00E-001	1.52E+000	-2.92E-004	1.96E-003
9687	GREB1	8.24	7.31E-001	8.24E+000	-3.02E-001	-2.51E+000	-4.15E-003	2.88E-002
4832	NME3	8.24	7.02E-001	8.24E+000	7.65E-002	7.13E-001	-6.55E-004	4.86E-003
4926	NUMA1	8.24	6.71E-001	8.24E+000	1.73E-001	1.48E+000	-1.13E-003	8.28E-003
9473	C1orf38	8.22	-1.02E-001	-7.90E-001	-6.65E-001	-8.22E+000	5.45E-004	3.93E-003
10267	RAMP1	8.21	6.66E-001	8.21E+000	1.05E-001	8.85E-001	6.41E-004	4.71E-003
5436	POLR2G	8.21	7.07E-001	8.21E+000	1.10E-001	1.01E+000	2.65E-004	1.95E-003
987	LRBA	8.2	6.68E-001	8.20E+000	2.46E-001	1.98E+000	-1.18E-004	8.51E-004
9535	GMFG	8.2	-2.40E-002	-1.95E-001	-7.01E-001	-8.20E+000	1.78E-003	1.23E-002
57763	ANKRA2	8.2	6.81E-001	8.20E+000	3.26E-001	2.79E+000	-1.08E-004	7.86E-004
23588	KLHDC2	8.2	6.98E-001	8.20E+000	-1.34E-002	-1.24E-001	-3.63E-004	2.67E-003
11180	WDR6	8.19	6.97E-001	8.19E+000	8.29E-002	7.55E-001	1.63E-004	1.20E-003
4953	ODC1	8.19	1.17E-001	1.11E+000	-7.05E-001	-8.19E+000	1.15E-004	8.33E-004
5860	QDPR	8.19	7.02E-001	8.19E+000	-1.48E-001	-1.15E+000	5.04E-004	3.42E-003
57648	KIAA1522	8.19	6.62E-001	8.19E+000	-2.06E-001	-1.69E+000	-1.03E-003	7.53E-003
7494	XBP1	8.18	6.64E-001	8.18E+000	-1.73E-003	-1.36E-002	-1.12E-003	8.09E-003
25800	SLC39A6	8.18	7.20E-001	8.18E+000	5.57E-002	4.98E-001	-7.18E-005	5.08E-004
1287	COL4A5	8.17	6.79E-001	8.17E+000	1.12E-002	9.13E-002	-1.47E-003	1.05E-002
56935	C11orf75	8.17	-8.48E-002	-6.99E-001	-6.88E-001	-8.17E+000	-7.28E-004	5.20E-003
9231	DLG5	8.16	6.85E-001	8.16E+000	8.66E-004	7.70E-003	7.92E-004	5.82E-003
10809	STARD10	8.16	6.64E-001	8.16E+000	-3.14E-001	-2.68E+000	1.25E-003	9.29E-003
155465	AGR3	8.14	7.14E-001	8.14E+000	5.38E-002	4.06E-001	-3.98E-004	2.67E-003
3930	LBR	8.14	-2.84E-001	-2.51E+000	-6.96E-001	-8.14E+000	6.66E-004	4.80E-003
1955	MEGF9	8.13	6.92E-001	8.13E+000	-5.90E-002	-5.28E-001	1.03E-003	7.42E-003
11039	SMA4::LOC653391	8.13	6.68E-001	8.13E+000	1.83E-001	1.60E+000	-1.15E-005	8.52E-005
2260	FGFR1	8.13	7.58E-001	8.13E+000	-3.18E-001	-3.13E+000	-6.19E-004	4.42E-003
56892	C8orf4	8.12	7.32E-001	8.12E+000	-2.92E-001	-2.59E+000	4.84E-004	3.32E-003
637	BID	8.12	-4.92E-002	-4.32E-001	-6.72E-001	-8.12E+000	-3.05E-004	2.24E-003
8821	INPP4B	8.11	7.14E-001	8.11E+000	1.66E-001	1.55E+000	-1.22E-003	8.85E-003
728641	FABP5L7	8.1	-2.48E-001	-2.05E+000	-6.68E-001	-8.10E+000	-2.53E-004	1.81E-003
2065	ERBB3	8.09	6.79E-001	8.09E+000	1.76E-001	1.45E+000	-1.40E-003	9.99E-003
203062	TSNARE1	8.09	6.89E-001	8.09E+000	-2.35E-001	-2.20E+000	-2.98E-003	2.17E-002
80223	RAB11FIP1	8.09	6.99E-001	8.09E+000	1.21E-001	1.12E+000	-1.29E-003	9.41E-003
9135	RABEP1	8.08	6.51E-001	8.08E+000	1.14E-001	9.51E-001	4.79E-004	3.52E-003
51552	RAB14::KIAA0319L	8.08	6.90E-001	8.08E+000	1.12E-001	9.79E-001	7.01E-004	5.06E-003
23295	MGRN1	8.08	6.62E-001	8.08E+000	-8.21E-002	-6.92E-001	-6.97E-004	5.12E-003
58528	RRAGD	8.07	-1.87E-001	-1.49E+000	-6.66E-001	-8.07E+000	-1.23E-003	8.67E-003
79987	SVEP1	8.07	6.63E-001	8.07E+000	2.93E-001	2.42E+000	6.22E-004	4.49E-003
4783	NFIL3	8.06	1.56E-001	1.35E+000	-6.65E-001	-8.06E+000	-2.80E-004	2.06E-003
6907	TBL1X	8.06	6.61E-001	8.06E+000	-2.54E-001	-2.25E+000	1.01E-003	7.45E-003
64087	MCCC2	8.06	6.96E-001	8.06E+000	-2.00E-001	-1.85E+000	-6.05E-004	4.41E-003
5828	PXMP3	8.06	6.50E-001	8.06E+000	-9.80E-002	-8.26E-001	1.55E-003	1.12E-002
867	CBL	8.06	2.98E-001	2.68E+000	-6.89E-001	-8.06E+000	1.73E-003	1.26E-002
3932	LCK	8.05	-3.89E-002	-3.03E-001	-6.45E-001	-8.05E+000	2.96E-004	2.15E-003
4200	ME2	8.05	1.96E-001	1.60E+000	-6.68E-001	-8.05E+000	-6.76E-005	4.83E-004
51571	FAM49B	8.04	-3.12E-002	-2.68E-001	-6.52E-001	-8.04E+000	4.48E-004	3.32E-003
4209	MEF2D	8.04	7.05E-001	8.04E+000	-3.67E-001	-3.00E+000	-1.73E-003	1.17E-002
84740	MGC10981	8.04	2.92E-001	2.10E+000	-7.59E-001	-8.04E+000	-3.97E-003	2.48E-002
11176	BAZ2A	8.04	6.61E-001	8.04E+000	1.08E-001	9.55E-001	5.56E-004	4.12E-003
6850	SYK	8.03	2.57E-001	2.41E+000	-7.16E-001	-8.03E+000	5.83E-004	4.12E-003
10509	SEMA4B	8.03	6.91E-001	8.03E+000	-3.24E-001	-2.86E+000	5.03E-003	3.63E-002
79083	MLPH	8.03	6.74E-001	8.03E+000	2.85E-001	2.26E+000	5.02E-004	3.55E-003
9091	PIGQ	8.02	6.87E-001	8.02E+000	-8.02E-002	-7.27E-001	7.81E-004	5.47E-003
85004	RERG	8.01	7.00E-001	8.01E+000	-4.17E-001	-3.52E+000	1.97E-003	1.37E-002
57148	KIAA1219	8.01	6.92E-001	8.01E+000	1.72E-001	1.49E+000	-1.23E-003	8.77E-003
83706	FERMT3	8.01	-1.31E-001	-1.16E+000	-6.94E-001	-8.01E+000	-3.26E-004	2.35E-003
56967	C14orf132	8	7.07E-001	8.00E+000	-1.89E-001	-1.47E+000	-5.60E-004	3.80E-003
3119	HLA-DQB1	8	2.98E-002	2.73E-001	-6.64E-001	-8.00E+000	-2.56E-004	1.87E-003
89927	C16orf45	8	6.93E-001	8.00E+000	-3.67E-001	-3.28E+000	-2.78E-003	2.00E-002
7100	TLR5	7.99	6.75E-001	7.99E+000	-1.86E-001	-1.62E+000	-1.83E-004	1.33E-003
161291	TMEM30B	7.98	6.68E-001	7.98E+000	-3.33E-001	-2.78E+000	1.96E-003	1.42E-002
9	NAT1	7.98	6.95E-001	7.98E+000	-3.78E-001	-3.14E+000	1.84E-003	1.29E-002
5884	RAD17	7.98	6.72E-001	7.98E+000	-1.32E-001	-1.19E+000	-1.22E-002	8.90E-002
100	ADA	7.97	-1.01E-001	-7.12E-001	-6.47E-001	-7.97E+000	-7.39E-005	5.12E-004
5825	ABCD3	7.97	6.84E-001	7.97E+000	2.05E-001	1.94E+000	3.69E-005	2.73E-004
147184	TMEM99	7.97	6.44E-001	7.97E+000	-1.19E-001	-9.49E-001	-4.36E-003	3.14E-002
23522	MYST4	7.96	6.64E-001	7.96E+000	1.78E-001	1.51E+000	-1.35E-003	9.70E-003
10098	TSPAN5	7.96	7.04E-001	7.96E+000	-3.71E-001	-3.48E+000	-1.04E-003	7.25E-003
11098	PRSS23	7.95	6.39E-001	7.95E+000	-4.70E-002	-3.93E-001	1.21E-003	8.99E-003
5507	PPP1R3C::EPC2	7.94	6.74E-001	7.94E+000	-4.03E-001	-3.39E+000	-3.81E-004	2.72E-003
9148	NEURL::RBM33	7.94	7.16E-001	7.94E+000	1.51E-001	1.21E+000	-2.71E-003	1.82E-002
629	CFB	7.94	6.76E-001	7.94E+000	-4.03E-001	-3.65E+000	1.21E-003	8.52E-003
9649	RALGPS1	7.93	6.73E-001	7.93E+000	7.51E-002	6.14E-001	-5.81E-004	4.11E-003
56998	CTNNBIP1	7.93	2.83E-001	2.58E+000	-6.59E-001	-7.93E+000	-4.49E-005	3.30E-004
79624	C6orf211	7.93	6.56E-001	7.93E+000	2.21E-001	1.90E+000	-6.57E-004	4.69E-003
2842	GPR19	7.93	1.36E-001	1.08E+000	-7.12E-001	-7.93E+000	-1.14E-003	7.67E-003
64284	RAB17	7.93	6.92E-001	7.93E+000	2.41E-001	1.98E+000	-6.02E-004	4.17E-003
83593	RASSF5	7.92	1.42E-001	1.19E+000	-6.74E-001	-7.92E+000	-2.24E-004	1.57E-003
51466	EVL	7.92	6.60E-001	7.92E+000	-1.17E-001	-9.38E-001	7.87E-004	5.51E-003
771	CA12	7.91	6.69E-001	7.91E+000	1.97E-001	1.77E+000	1.72E-004	1.25E-003
6516	SLC2A3P1	7.91	6.74E-001	7.91E+000	-6.02E-002	-5.61E-001	3.73E-003	2.74E-002
23216	TBC1D1	7.91	1.98E-001	1.68E+000	-6.71E-001	-7.91E+000	3.08E-003	2.20E-002
51133	KCTD3	7.91	6.78E-001	7.91E+000	1.39E-001	1.31E+000	1.41E-003	1.02E-002
3689	ITGB2	7.91	-1.35E-001	-1.16E+000	-6.61E-001	-7.91E+000	9.93E-004	7.23E-003
55450	CAMK2N1	7.91	6.64E-001	7.91E+000	-4.99E-002	-4.41E-001	-3.80E-003	2.79E-002
54760	PCSK4	7.91	6.99E-001	7.91E+000	-1.83E-001	-1.63E+000	2.35E-003	1.66E-002
9894	TELO2	7.91	6.78E-001	7.91E+000	-2.32E-001	-2.14E+000	-3.34E-005	2.45E-004
6955	TRA@	7.9	1.30E-001	1.08E+000	-6.59E-001	-7.90E+000	7.60E-004	5.48E-003
51706	CYB5R1	7.9	6.82E-001	7.90E+000	-5.72E-002	-4.95E-001	2.94E-004	2.08E-003
113220	KIF12	7.9	7.09E-001	7.90E+000	-9.51E-002	-7.37E-001	3.61E-003	2.42E-002
239	ALOX12	7.9	6.51E-001	7.90E+000	2.56E-002	2.26E-001	-6.32E-004	4.69E-003
10610	ST6GALNAC2	7.9	6.63E-001	7.90E+000	4.52E-002	4.04E-001	3.91E-004	2.88E-003
7691	ZNF132	7.89	6.97E-001	7.89E+000	1.93E-001	1.52E+000	1.73E-003	1.16E-002
124454	EARS2	7.89	6.95E-001	7.89E+000	-1.42E-001	-1.29E+000	4.40E-003	3.17E-002
9184	BUB3	7.89	6.76E-001	7.89E+000	-4.68E-002	-4.31E-001	-1.02E-003	7.52E-003
56521	DNAJC12	7.88	7.45E-001	7.88E+000	2.24E-001	1.65E+000	1.32E-003	8.34E-003
3911	LAMA5	7.88	6.52E-001	7.88E+000	1.83E-001	1.57E+000	1.57E-004	1.14E-003
322	APBB1::COMMD7	7.88	7.10E-001	7.88E+000	-3.96E-001	-3.52E+000	-1.11E-003	7.78E-003
26996	GPR160	7.88	6.75E-001	7.88E+000	-5.66E-002	-5.00E-001	-2.20E-004	1.59E-003
56912	C11orf60	7.87	6.45E-001	7.87E+000	-1.94E-001	-1.60E+000	1.62E-003	1.16E-002
5874	RAB27B::TUFM	7.87	7.07E-001	7.87E+000	4.24E-002	4.05E-001	8.13E-004	5.86E-003
919	CD247	7.87	1.45E-002	1.08E-001	-6.98E-001	-7.87E+000	-1.43E-003	9.40E-003
643641	LOC643641	7.87	6.49E-001	7.87E+000	-1.78E-001	-1.49E+000	1.31E-003	9.54E-003
400451	LOC400451	7.87	6.67E-001	7.87E+000	2.26E-001	1.61E+000	7.01E-004	4.75E-003
24139	EML2	7.87	6.90E-001	7.87E+000	-5.03E-002	-4.77E-001	3.47E-003	2.48E-002
25940	FAM98A	7.87	2.57E-001	2.34E+000	-6.77E-001	-7.87E+000	-6.92E-004	4.94E-003
9742	IFT140	7.86	6.64E-001	7.86E+000	-1.32E-001	-1.12E+000	3.85E-003	2.75E-002
3875	KRT18	7.86	6.62E-001	7.86E+000	-2.32E-002	-2.01E-001	3.35E-003	2.44E-002
7409	VAV1	7.86	-1.94E-001	-1.64E+000	-6.66E-001	-7.86E+000	-7.73E-004	5.41E-003
51760	SYT17	7.85	7.11E-001	7.85E+000	5.05E-002	4.54E-001	3.74E-004	2.62E-003
148156	ZNF558	7.85	6.89E-001	7.85E+000	-2.18E-001	-2.01E+000	3.23E-004	2.33E-003
388	RHOB	7.84	6.51E-001	7.84E+000	1.86E-001	1.66E+000	9.25E-004	6.86E-003
50807	DDEF1	7.84	3.01E-001	2.97E+000	-6.96E-001	-7.84E+000	-2.31E-003	1.70E-002
339221	ENPP7	7.84	2.56E-001	2.05E+000	-6.30E-001	-7.84E+000	-8.43E-004	5.96E-003
5618	PRLR	7.84	6.49E-001	7.84E+000	-2.51E-002	-2.04E-001	1.44E-004	1.03E-003
79754	ASB13	7.84	6.56E-001	7.84E+000	-2.77E-001	-2.44E+000	-1.80E-004	1.32E-003
81563	C1orf21	7.84	6.67E-001	7.84E+000	2.03E-002	1.81E-001	-4.08E-004	2.97E-003
595	CCND1	7.83	6.67E-001	7.83E+000	-1.47E-001	-1.36E+000	3.83E-004	2.82E-003
2550	GABBR1	7.83	6.50E-001	7.83E+000	-1.04E-001	-8.78E-001	-1.41E-003	1.03E-002
9139	CBFA2T2	7.82	7.11E-001	7.82E+000	-1.07E-001	-9.04E-001	3.72E-003	2.50E-002
6383	SDC2	7.82	-8.29E-002	-7.08E-001	-6.73E-001	-7.82E+000	-2.22E-004	1.59E-003
2969	GTF2I::GTF2IP1	7.82	7.02E-001	7.82E+000	-3.28E-001	-3.08E+000	-3.72E-003	2.66E-002
6297	SALL2	7.82	6.59E-001	7.82E+000	-7.98E-002	-6.08E-001	-3.66E-003	2.54E-002
55614	KIF16B	7.82	6.83E-001	7.82E+000	-1.84E-001	-1.55E+000	-9.81E-004	6.80E-003
149473	CCDC24	7.82	7.11E-001	7.82E+000	-3.40E-001	-2.33E+000	-4.79E-003	3.03E-002
55224	ETNK2	7.82	6.78E-001	7.82E+000	-2.45E-001	-2.13E+000	2.85E-003	2.04E-002
51411	BIN2	7.81	-9.13E-002	-7.24E-001	-6.88E-001	-7.81E+000	-5.03E-004	3.45E-003
51564	HDAC7	7.81	6.80E-001	7.81E+000	-2.46E-001	-2.37E+000	-6.29E-004	4.66E-003
116228	FAM36A	7.81	6.55E-001	7.81E+000	-3.99E-001	-3.57E+000	-4.08E-003	2.97E-002
23351	KIAA0323	7.81	6.65E-001	7.81E+000	-9.77E-002	-9.17E-001	1.46E-003	1.08E-002
51310	SLC22A17	7.81	6.82E-001	7.81E+000	-1.03E-001	-8.28E-001	5.91E-004	4.01E-003
5327	PLAT	7.81	6.44E-001	7.81E+000	-1.54E-001	-1.34E+000	1.96E-003	1.43E-002
952	CD38	7.81	-1.67E-002	-1.45E-001	-6.93E-001	-7.81E+000	8.16E-004	5.71E-003
248	ALPI	7.81	-1.47E-002	-1.35E-001	-7.19E-001	-7.81E+000	-8.75E-004	6.13E-003
25814	ATXN10	7.8	6.69E-001	7.80E+000	-1.78E-001	-1.62E+000	-2.53E-004	1.83E-003
79818	ZNF552	7.8	6.79E-001	7.80E+000	-2.47E-001	-2.14E+000	2.73E-005	1.91E-004
85012	TCEAL3	7.8	6.62E-001	7.80E+000	8.94E-002	6.92E-001	1.81E-003	1.25E-002
127281	C1orf93	7.8	6.46E-001	7.80E+000	-2.95E-001	-2.34E+000	-3.52E-003	2.52E-002
27315	FRAG1	7.8	6.61E-001	7.80E+000	-2.50E-001	-2.16E+000	-2.01E-003	1.36E-002
8398	PLA2G6	7.8	6.89E-001	7.80E+000	-3.63E-001	-2.99E+000	-2.93E-005	2.01E-004
582	BBS1	7.79	7.00E-001	7.79E+000	2.62E-001	1.96E+000	3.03E-004	2.01E-003
90987	ZNF251	7.79	6.61E-001	7.79E+000	-3.28E-001	-2.68E+000	6.44E-004	4.55E-003
100129592	LOC100129592	7.79	6.89E-001	7.79E+000	-2.25E-001	-1.92E+000	-3.42E-004	2.32E-003
3485	IGFBP2	7.79	6.56E-001	7.79E+000	6.22E-002	5.16E-001	-3.22E-003	2.30E-002
2950	GSTP1	7.79	-1.36E-001	-1.25E+000	-6.61E-001	-7.79E+000	-1.00E-004	7.38E-004
79178	THTPA	7.79	6.78E-001	7.79E+000	-3.47E-001	-3.10E+000	5.78E-004	4.09E-003
152007	C9orf19	7.79	-1.78E-001	-1.41E+000	-6.78E-001	-7.79E+000	-6.34E-005	4.35E-004
64430	C14orf135	7.78	6.42E-001	7.78E+000	-7.49E-002	-6.57E-001	2.01E-003	1.49E-002
5019	OXCT1	7.78	2.08E-001	2.03E+000	-6.80E-001	-7.78E+000	-8.72E-004	6.47E-003
64112	MOAP1	7.78	7.07E-001	7.78E+000	8.86E-003	7.93E-002	2.87E-004	2.01E-003
57585	CRAMP1L	7.78	6.53E-001	7.78E+000	-4.64E-002	-4.10E-001	1.99E-004	1.45E-003
3005	H1F0	7.77	6.52E-001	7.77E+000	-1.37E-001	-1.14E+000	-3.53E-003	2.52E-002
23089	PEG10	7.77	6.54E-001	7.77E+000	-2.42E-001	-2.22E+000	-5.88E-003	4.03E-002
9531	BAG3	7.77	6.69E-001	7.77E+000	-1.15E-001	-9.85E-001	-1.28E-003	9.12E-003
3903	LAIR1	7.77	8.48E-002	7.04E-001	-6.73E-001	-7.77E+000	-6.31E-004	4.42E-003
7593	MZF1	7.77	6.68E-001	7.77E+000	2.88E-002	2.31E-001	5.54E-004	3.84E-003
3728	JUP	7.76	6.45E-001	7.76E+000	-1.91E-001	-1.70E+000	-7.51E-004	5.57E-003
25939	SAMHD1	7.76	2.53E-001	2.25E+000	-7.08E-001	-7.76E+000	-1.37E-004	9.51E-004
2203	FBP1	7.76	6.88E-001	7.76E+000	-1.41E-001	-1.33E+000	-4.58E-004	3.24E-003
8525	DGKZ	7.76	2.71E-001	2.53E+000	-6.53E-001	-7.76E+000	3.30E-003	2.33E-002
81553	FAM49A	7.76	-9.19E-002	-6.17E-001	-7.02E-001	-7.76E+000	-8.95E-004	5.66E-003
57580	PREX1	7.76	7.00E-001	7.76E+000	-1.98E-001	-1.74E+000	-6.83E-004	4.78E-003
3945	LDHB	7.76	-3.09E-002	-2.88E-001	-6.60E-001	-7.76E+000	3.47E-004	2.58E-003
9517	SPTLC2	7.75	9.87E-002	8.99E-001	-6.77E-001	-7.75E+000	3.43E-004	2.35E-003
9320	TRIP12	7.75	1.10E-001	1.02E+000	-6.69E-001	-7.75E+000	3.44E-004	2.50E-003
79080	CCDC86	7.75	6.50E-001	7.75E+000	-2.78E-001	-2.39E+000	-5.04E-004	3.67E-003
864	RUNX3	7.75	-9.98E-002	-9.36E-001	-7.07E-001	-7.75E+000	-3.55E-005	2.54E-004
202018	TAPT1	7.75	6.77E-001	7.75E+000	-6.37E-002	-5.45E-001	1.10E-003	7.76E-003
257106	ARHGAP30	7.74	2.36E-002	2.10E-001	-6.82E-001	-7.74E+000	1.78E-003	1.25E-002
3169	FOXA1	7.74	6.82E-001	7.74E+000	1.24E-001	1.11E+000	-4.36E-003	3.11E-002
10884	MRPS30	7.74	6.52E-001	7.74E+000	-1.80E-001	-1.49E+000	-4.48E-004	3.20E-003
55843	ARHGAP15	7.74	1.84E-001	1.37E+000	-6.69E-001	-7.74E+000	-7.51E-004	5.09E-003
8871	SYNJ2	7.74	6.69E-001	7.74E+000	-2.91E-001	-2.62E+000	1.01E-003	7.28E-003
22852	ANKRD26	7.74	6.71E-001	7.74E+000	-1.31E-002	-1.10E-001	-1.31E-003	9.16E-003
25962	KIAA1429	7.74	7.09E-001	7.74E+000	-3.12E-001	-2.57E+000	-9.06E-004	6.08E-003
7128	TNFAIP3	7.74	1.54E-001	1.32E+000	-6.56E-001	-7.74E+000	-1.25E-004	8.94E-004
11282	MGAT4B	7.74	6.79E-001	7.74E+000	2.39E-002	1.90E-001	1.13E-003	7.73E-003
10634	GAS2L1	7.74	6.98E-001	7.74E+000	-2.98E-001	-2.87E+000	4.39E-005	3.17E-004
7802	DNALI1	7.73	7.09E-001	7.73E+000	4.69E-002	3.28E-001	1.03E-003	6.43E-003
10765	JARID1B	7.73	6.68E-001	7.73E+000	-4.08E-001	-3.78E+000	-5.95E-004	4.37E-003
2770	GNAI1	7.73	-7.58E-002	-6.69E-001	-6.83E-001	-7.73E+000	-4.66E-003	3.26E-002
253782	LASS6	7.73	6.70E-001	7.73E+000	-7.64E-002	-6.83E-001	-3.17E-004	2.22E-003
5104	SERPINA5	7.73	7.40E-001	7.73E+000	-3.79E-001	-3.26E+000	3.72E-004	2.47E-003
55758	RCOR3	7.73	6.65E-001	7.73E+000	6.82E-002	5.46E-001	-2.83E-004	1.92E-003
8658	TNKS	7.72	6.53E-001	7.72E+000	-2.06E-001	-1.79E+000	6.83E-004	4.73E-003
26509	FER1L3	7.72	6.67E-001	7.72E+000	-1.73E-001	-1.56E+000	3.50E-004	2.52E-003
114327	EFHC1	7.72	6.41E-001	7.72E+000	6.74E-002	5.39E-001	1.15E-003	8.23E-003
81611	ANP32E	7.72	1.03E-001	9.05E-001	-6.53E-001	-7.72E+000	2.38E-003	1.73E-002
5696	PSMB8	7.72	3.68E-001	3.34E+000	-6.39E-001	-7.72E+000	9.00E-004	6.55E-003
11160	ERLIN2	7.72	6.30E-001	7.72E+000	2.59E-002	2.15E-001	-2.11E-004	1.53E-003
3458	IFNG	7.72	-5.01E-002	-4.48E-001	-6.62E-001	-7.72E+000	-1.65E-004	1.20E-003
1075	CTSC	7.72	-2.33E-001	-2.05E+000	-6.50E-001	-7.72E+000	5.96E-004	4.34E-003
3136	HLA-H	7.72	3.48E-001	3.32E+000	-6.72E-001	-7.72E+000	4.12E-004	3.03E-003
79971	GPR177	7.72	6.57E-001	7.72E+000	-3.49E-001	-2.96E+000	1.09E-003	7.28E-003
84708	LNX1::FIP1L1	7.71	7.01E-001	7.71E+000	-1.83E-001	-1.68E+000	7.96E-004	5.63E-003
2171	FABP5	7.71	-2.24E-001	-2.00E+000	-6.47E-001	-7.71E+000	4.22E-004	3.10E-003
50717	WDR42A	7.71	6.43E-001	7.71E+000	-2.27E-001	-2.02E+000	-6.90E-004	5.02E-003
728613	LOC728613	7.71	6.64E-001	7.71E+000	-2.30E-001	-2.03E+000	1.29E-003	9.20E-003
753	C18orf1	7.71	6.79E-001	7.71E+000	-2.31E-001	-2.05E+000	2.73E-003	1.95E-002
6430	SFRS5	7.71	6.45E-001	7.71E+000	1.07E-001	9.88E-001	-8.93E-004	6.56E-003
10109	ARPC2	7.71	2.30E-001	2.26E+000	-6.78E-001	-7.71E+000	-6.82E-004	5.06E-003
6666	SOX12	7.7	6.21E-001	7.70E+000	-1.85E-001	-1.38E+000	3.56E-003	2.47E-002
10169	SERF2	7.7	6.42E-001	7.70E+000	-2.50E-001	-2.11E+000	-9.97E-004	7.05E-003
29015	SLC43A3	7.7	2.36E-001	2.18E+000	-6.92E-001	-7.70E+000	-1.28E-004	8.96E-004
7090	TLE3	7.7	6.91E-001	7.70E+000	1.62E-002	1.45E-001	8.32E-005	5.83E-004
112	ADCY6	7.69	6.46E-001	7.69E+000	3.17E-002	2.82E-001	6.07E-004	4.46E-003
80347	COASY	7.69	6.80E-001	7.69E+000	-1.98E-001	-1.91E+000	2.50E-003	1.84E-002
901	CCNG2	7.69	6.45E-001	7.69E+000	-2.13E-002	-1.91E-001	4.57E-004	3.36E-003
22901	ARSG	7.69	6.85E-001	7.69E+000	-1.71E-001	-1.17E+000	-1.40E-003	9.06E-003
123096	SLC25A29	7.68	6.47E-001	7.68E+000	-3.41E-001	-3.12E+000	-4.10E-004	3.01E-003
9256	BZRAP1	7.68	6.82E-001	7.68E+000	-2.93E-001	-2.40E+000	2.60E-003	1.68E-002
283987	C17orf28	7.68	6.74E-001	7.68E+000	3.06E-002	2.92E-001	9.86E-004	7.24E-003
5046	PCSK6	7.68	6.98E-001	7.68E+000	-8.04E-002	-6.92E-001	-4.73E-004	3.24E-003
7582	ZNF33B	7.68	6.71E-001	7.68E+000	-2.66E-001	-2.30E+000	-1.79E-004	1.27E-003
8720	MBTPS1	7.68	6.49E-001	7.68E+000	-8.32E-002	-7.53E-001	1.50E-004	1.10E-003
26353	HSPB8	7.68	6.87E-001	7.68E+000	-1.75E-001	-1.55E+000	9.67E-004	6.84E-003
23001	WDFY3	7.68	7.01E-001	7.68E+000	-3.37E-001	-3.16E+000	1.06E-003	7.50E-003
55793	FAM63A::ANXA9	7.67	6.92E-001	7.67E+000	9.40E-002	6.84E-001	1.05E-003	6.78E-003
94005	PIGS	7.67	6.48E-001	7.67E+000	-1.88E-001	-1.65E+000	-6.81E-005	4.96E-004
54843	SYTL2	7.67	6.68E-001	7.67E+000	-1.86E-002	-1.67E-001	9.21E-004	6.64E-003
64769	C1orf149	7.67	6.33E-001	7.67E+000	-4.54E-001	-3.96E+000	-8.16E-004	5.83E-003
9706	ULK2	7.67	6.89E-001	7.67E+000	-2.66E-001	-2.16E+000	3.90E-004	2.62E-003
166	AES	7.67	6.48E-001	7.67E+000	-2.48E-001	-2.26E+000	-6.75E-004	4.96E-003
1476	CSTB	7.66	1.41E-001	1.20E+000	-6.12E-001	-7.66E+000	-1.66E-003	1.22E-002
689	BTF3	7.66	6.55E-001	7.66E+000	-3.74E-003	-3.51E-002	-6.52E-004	4.75E-003
222171	PRR15	7.66	6.48E-001	7.66E+000	-3.78E-002	-3.16E-001	2.38E-003	1.63E-002
9319	TRIP13	7.65	2.57E-001	2.59E+000	-7.17E-001	-7.65E+000	-9.21E-004	6.71E-003
10471	PFDN6	7.65	6.56E-001	7.65E+000	-2.75E-001	-2.41E+000	8.92E-005	6.43E-004
445	ASS1	7.65	5.90E-002	5.28E-001	-6.63E-001	-7.65E+000	-5.74E-006	4.14E-005
3613	IMPA2	7.65	9.43E-002	9.00E-001	-6.63E-001	-7.65E+000	4.73E-003	3.48E-002
834	CASP1	7.65	3.31E-001	2.94E+000	-6.73E-001	-7.65E+000	1.98E-005	1.40E-004
6429	SFRS4::VPS13B	7.65	6.46E-001	7.65E+000	-3.37E-002	-2.94E-001	-1.32E-004	9.51E-004
51390	AIG1	7.65	6.46E-001	7.65E+000	5.80E-002	5.09E-001	-3.00E-004	2.14E-003
377677	CA13	7.64	6.56E-001	7.64E+000	1.30E-001	1.10E+000	-5.33E-004	3.69E-003
10743	RAI1	7.64	6.68E-001	7.64E+000	-1.56E-001	-1.40E+000	6.73E-004	4.80E-003
25989	ULK3	7.64	6.58E-001	7.64E+000	-3.61E-001	-3.21E+000	3.20E-003	2.29E-002
55839	CENPN	7.64	-2.06E-001	-1.56E+000	-6.58E-001	-7.64E+000	1.50E-003	1.03E-002
154141	MBOAT1	7.64	6.67E-001	7.64E+000	-2.15E-001	-1.99E+000	-1.31E-003	9.53E-003
58504	ARHGAP22	7.64	-6.66E-003	-5.65E-002	-6.88E-001	-7.64E+000	-6.98E-004	4.78E-003
51561	IL23A	7.63	-8.98E-002	-8.08E-001	-6.69E-001	-7.63E+000	1.84E-003	1.31E-002
64795	RMND5A	7.63	2.67E-001	2.58E+000	-6.71E-001	-7.63E+000	9.76E-004	7.03E-003
54518	APBB1IP	7.63	-9.66E-003	-7.23E-002	-6.93E-001	-7.63E+000	4.43E-004	2.91E-003
2356	FPGS	7.62	-2.04E-001	-1.82E+000	-6.85E-001	-7.62E+000	-3.24E-004	2.29E-003
6431	SFRS6	7.62	6.56E-001	7.62E+000	-2.37E-001	-2.26E+000	-2.18E-004	1.60E-003
6919	TCEA2	7.62	6.44E-001	7.62E+000	-7.72E-002	-6.99E-001	-1.52E-003	1.12E-002
51523	CXXC5	7.62	6.37E-001	7.62E+000	-5.53E-002	-4.98E-001	-4.74E-003	3.45E-002
2533	FYB	7.62	2.04E-001	1.84E+000	-6.84E-001	-7.62E+000	3.30E-004	2.28E-003
118788	PIK3AP1	7.62	-2.16E-001	-1.73E+000	-6.31E-001	-7.62E+000	3.40E-004	2.43E-003
10140	TOB1	7.62	6.33E-001	7.62E+000	-1.44E-001	-1.21E+000	-2.54E-004	1.85E-003
6768	ST14	7.62	2.33E-001	2.10E+000	-6.37E-001	-7.62E+000	-1.16E-003	8.50E-003
8623	ASMTL	7.61	6.65E-001	7.61E+000	-1.80E-001	-1.63E+000	1.26E-003	9.09E-003
55683	KIAA1310	7.61	6.43E-001	7.61E+000	-2.88E-001	-2.64E+000	1.67E-003	1.22E-002
83752	LONP2	7.61	6.50E-001	7.61E+000	-2.25E-001	-2.07E+000	-1.43E-003	1.03E-002
89795	NAV3	7.61	7.09E-001	7.61E+000	-1.16E-001	-1.04E+000	-2.83E-003	1.92E-002
9808	KIAA0087	7.6	6.77E-001	7.60E+000	-2.03E-001	-1.91E+000	8.70E-004	6.28E-003
28981	IFT81	7.6	6.69E-001	7.60E+000	-1.73E-001	-1.49E+000	6.65E-004	4.65E-003
4090	SMAD5	7.6	6.52E-001	7.60E+000	-1.38E-001	-1.28E+000	4.89E-004	3.53E-003
5364	PLXNB1	7.6	6.49E-001	7.60E+000	-1.14E-001	-9.98E-001	3.32E-003	2.37E-002
84181	CHD6	7.6	6.25E-001	7.60E+000	-1.70E-001	-1.35E+000	6.87E-004	4.90E-003
3071	NCKAP1L	7.6	-1.60E-001	-1.43E+000	-6.47E-001	-7.60E+000	-3.11E-004	2.24E-003
8527	DGKD	7.6	6.66E-001	7.60E+000	-2.25E-001	-2.07E+000	-1.76E-003	1.26E-002
26013	L3MBTL	7.6	6.79E-001	7.60E+000	-3.25E-001	-2.39E+000	-8.51E-004	5.51E-003
1846	DUSP4	7.59	6.66E-001	7.59E+000	-3.08E-001	-2.65E+000	1.98E-004	1.37E-003
124637	CYB5D1	7.59	6.69E-001	7.59E+000	-3.60E-001	-3.18E+000	3.76E-003	2.63E-002
27434	POLM	7.59	6.51E-001	7.59E+000	-1.51E-001	-1.23E+000	1.09E-003	7.57E-003
115509	ZNF689	7.59	6.63E-001	7.59E+000	5.87E-002	4.91E-001	6.52E-005	4.56E-004
64207	C14orf4	7.59	6.60E-001	7.59E+000	-4.98E-001	-4.72E+000	-1.63E-003	1.14E-002
10147	SFRS14	7.59	6.55E-001	7.59E+000	-2.34E-001	-2.20E+000	-1.50E-003	1.10E-002
4067	LYN	7.59	-9.24E-002	-8.37E-001	-6.28E-001	-7.59E+000	-9.75E-004	7.23E-003
112942	CCDC104	7.59	6.90E-001	7.59E+000	-3.02E-001	-2.94E+000	-1.77E-003	1.29E-002
23318	ZCCHC11	7.59	3.49E-001	3.16E+000	-6.81E-001	-7.59E+000	-3.89E-003	2.75E-002
149428	BNIPL	7.59	6.95E-001	7.59E+000	-2.23E-001	-1.56E+000	5.28E-004	3.34E-003
5819	PVRL2	7.58	6.55E-001	7.58E+000	4.93E-002	4.49E-001	1.87E-003	1.36E-002
257101	ZNF683	7.58	6.53E-001	7.58E+000	2.92E-002	2.56E-001	6.58E-005	4.74E-004
7709	ZBTB17	7.58	7.01E-001	7.58E+000	-2.82E-001	-2.52E+000	1.83E-003	1.27E-002
54464	XRN1	7.58	6.84E-001	7.58E+000	-4.10E-001	-3.91E+000	4.59E-004	3.22E-003
644151	LOC644151	7.58	6.67E-001	7.58E+000	-1.87E-001	-1.74E+000	-1.88E-004	1.30E-003
1824	DSC2	7.58	1.98E-001	1.87E+000	-6.89E-001	-7.58E+000	-3.90E-003	2.78E-002
4646	MYO6	7.58	6.34E-001	7.58E+000	-2.49E-001	-2.22E+000	-1.42E-004	1.04E-003
55586	MIOX	7.58	6.55E-001	7.58E+000	-2.72E-001	-2.29E+000	-1.25E-004	8.77E-004
4069	LYZ	7.58	-6.14E-002	-5.35E-001	-6.19E-001	-7.58E+000	-1.93E-003	1.43E-002
9797	TATDN2	7.58	3.71E-001	3.67E+000	-6.70E-001	-7.58E+000	1.03E-004	7.65E-004
647065	LOC647065	7.58	6.92E-001	7.58E+000	-4.53E-001	-4.13E+000	-7.86E-004	5.50E-003
7804	LRP8	7.57	1.55E-001	1.41E+000	-6.67E-001	-7.57E+000	4.32E-003	3.08E-002
199	AIF1	7.57	3.63E-002	3.24E-001	-6.49E-001	-7.57E+000	-5.28E-003	3.77E-002
9987	HNRPDL	7.57	6.47E-001	7.57E+000	4.47E-002	4.05E-001	1.45E-003	1.04E-002
1153	CIRBP	7.57	6.45E-001	7.57E+000	-1.66E-001	-1.36E+000	3.58E-003	2.53E-002
22992	FBXL11	7.57	6.67E-001	7.57E+000	-2.68E-001	-2.54E+000	5.75E-004	4.19E-003
118987	PDZD8	7.57	6.61E-001	7.57E+000	-3.11E-002	-2.85E-001	1.26E-003	9.09E-003
597	BCL2A1	7.57	-8.67E-002	-7.15E-001	-6.49E-001	-7.57E+000	-1.48E-003	1.04E-002
4199	ME1	7.57	4.09E-001	3.43E+000	-6.59E-001	-7.57E+000	-2.76E-004	1.87E-003
2330	FMO5	7.57	6.94E-001	7.57E+000	-2.52E-001	-2.28E+000	1.45E-003	9.42E-003
27036	SIGLEC7	7.57	-2.47E-001	-1.64E+000	-7.31E-001	-7.57E+000	8.24E-004	4.95E-003
54677	CROT	7.56	6.63E-001	7.56E+000	-1.90E-001	-1.59E+000	-1.76E-003	1.23E-002
79574	EPS8L3	7.56	4.16E-001	3.82E+000	-6.58E-001	-7.56E+000	7.60E-004	5.53E-003
283212	FLJ33790	7.56	6.93E-001	7.56E+000	-1.89E-001	-1.57E+000	-1.03E-003	6.98E-003
585	BBS4	7.56	6.66E-001	7.56E+000	-1.51E-001	-1.26E+000	-4.82E-004	3.34E-003
54856	GON4L	7.56	6.66E-001	7.56E+000	-2.94E-001	-2.56E+000	8.10E-004	5.61E-003
23403	FBXO46	7.56	6.68E-001	7.56E+000	-2.89E-001	-2.60E+000	6.32E-004	4.52E-003
3654	IRAK1	7.56	-2.32E-002	-2.15E-001	-6.41E-001	-7.56E+000	2.17E-003	1.58E-002
146330	FBXL16::YPEL4	7.56	6.79E-001	7.56E+000	-3.72E-001	-3.09E+000	7.01E-004	4.80E-003
5167	ENPP1	7.56	6.39E-001	7.56E+000	-2.88E-001	-2.43E+000	-6.77E-003	4.79E-002
1952	CELSR2	7.55	6.50E-001	7.55E+000	7.28E-002	6.26E-001	-4.57E-005	3.26E-004
91607	SLFN11	7.55	6.39E-003	5.61E-002	-6.55E-001	-7.55E+000	2.89E-004	2.06E-003
90187	EMILIN3	7.55	6.87E-001	7.55E+000	-3.56E-001	-3.22E+000	-4.37E-005	3.06E-004
81493	SYNC1	7.55	6.40E-001	7.55E+000	-2.22E-002	-1.95E-001	1.47E-003	1.07E-002
5423	POLB	7.55	6.73E-001	7.55E+000	-2.55E-001	-2.46E+000	-1.42E-003	1.03E-002
23247	KIAA0556	7.55	6.47E-001	7.55E+000	-1.82E-001	-1.54E+000	-2.04E-003	1.43E-002
1230	CCR1	7.55	-1.37E-001	-1.18E+000	-6.42E-001	-7.55E+000	3.87E-004	2.77E-003
11020	RABL4	7.55	6.45E-001	7.55E+000	-3.52E-001	-2.94E+000	2.14E-003	1.50E-002
5869	RAB5B	7.55	6.45E-001	7.55E+000	4.49E-002	4.18E-001	1.14E-003	8.39E-003
11257	TP53AP1	7.54	6.67E-001	7.54E+000	-1.20E-001	-1.08E+000	6.06E-004	4.28E-003
9905	SGSM2	7.54	6.57E-001	7.54E+000	-2.20E-001	-2.07E+000	-1.27E-003	9.15E-003
2013	EMP2	7.54	6.75E-001	7.54E+000	-1.48E-001	-1.46E+000	-2.53E-003	1.86E-002
81618	ITM2C	7.54	-9.57E-002	-9.38E-001	-6.59E-001	-7.54E+000	-5.76E-005	4.27E-004
80263	TRIM45	7.54	6.66E-001	7.54E+000	1.75E-001	1.44E+000	-8.70E-004	6.02E-003
64900	LPIN3::EMILIN3	7.54	6.42E-001	7.54E+000	-3.36E-001	-3.08E+000	8.82E-004	6.42E-003
123	ADFP	7.53	1.17E-001	1.05E+000	-6.39E-001	-7.53E+000	-7.90E-004	5.75E-003
84455	EFCAB7	7.53	6.58E-001	7.53E+000	-3.19E-001	-2.75E+000	-4.79E-003	3.35E-002
7248	TSC1	7.53	6.15E-001	7.53E+000	-2.20E-001	-1.63E+000	3.09E-004	2.16E-003
90268	FAM105B	7.53	3.38E-001	3.22E+000	-6.87E-001	-7.53E+000	-8.04E-004	5.74E-003
9047	SH2D2A	7.53	2.74E-001	1.95E+000	-6.73E-001	-7.53E+000	2.67E-003	1.75E-002
8614	STC2	7.53	6.63E-001	7.53E+000	-3.26E-001	-2.50E+000	2.73E-003	1.75E-002
7133	TNFRSF1B	7.53	-3.28E-002	-2.72E-001	-6.38E-001	-7.53E+000	1.61E-003	1.14E-002
6279	S100A8	7.53	1.46E-001	1.23E+000	-6.50E-001	-7.53E+000	-4.46E-003	3.12E-002
4689	NCF4	7.52	-2.00E-001	-1.60E+000	-6.43E-001	-7.52E+000	-6.28E-004	4.30E-003
51097	SCCPDH	7.52	6.62E-001	7.52E+000	-2.27E-001	-2.10E+000	6.13E-003	4.42E-002
7325	UBE2E2	7.52	3.39E-001	3.23E+000	-6.81E-001	-7.52E+000	-1.90E-003	1.37E-002
283450	C12orf51	7.52	6.22E-001	7.52E+000	-1.12E-001	-9.47E-001	2.17E-003	1.58E-002
255743	NPNT	7.52	6.62E-001	7.52E+000	-2.67E-001	-2.30E+000	6.02E-004	4.17E-003
50862	RNF141	7.52	6.50E-001	7.52E+000	7.20E-002	6.36E-001	1.43E-003	1.01E-002
79596	RNF219	7.52	3.26E-001	2.89E+000	-6.47E-001	-7.52E+000	-1.24E-003	8.93E-003
5498	PPOX	7.52	6.42E-001	7.52E+000	-3.43E-001	-2.89E+000	6.25E-004	4.42E-003
5552	SRGN	7.52	-6.60E-002	-5.72E-001	-6.47E-001	-7.52E+000	-1.15E-003	8.22E-003
55615	PRR5	7.52	6.57E-001	7.52E+000	1.75E-001	1.65E+000	-3.17E-004	2.33E-003
6909	TBX2	7.52	6.35E-001	7.52E+000	5.75E-002	4.85E-001	5.45E-004	3.89E-003
84859	LRCH3	7.51	3.05E-001	2.81E+000	-6.57E-001	-7.51E+000	5.09E-004	3.67E-003
22996	C1orf34	7.51	6.56E-001	7.51E+000	-4.80E-003	-4.27E-002	3.48E-004	2.48E-003
57669	EPB41L5	7.51	6.47E-001	7.51E+000	-1.15E-001	-9.99E-001	5.61E-003	3.96E-002
12	SERPINA3	7.51	6.74E-001	7.51E+000	-1.84E-001	-1.78E+000	-1.26E-004	9.16E-004
79780	CCDC82	7.51	-1.14E-001	-9.05E-001	-6.32E-001	-7.51E+000	-5.64E-004	3.95E-003
220042	C11orf82	7.51	1.03E-001	8.65E-001	-6.72E-001	-7.51E+000	-1.98E-003	1.33E-002
23327	NEDD4L	7.51	6.66E-001	7.51E+000	-3.44E-001	-3.13E+000	3.59E-004	2.57E-003
79096	C11orf49	7.51	6.56E-001	7.51E+000	-3.32E-001	-3.03E+000	9.80E-003	7.00E-002
90864	SPSB3	7.51	6.54E-001	7.51E+000	3.25E-002	2.90E-001	7.55E-004	5.39E-003
7358	UGDH	7.51	6.61E-001	7.51E+000	-8.24E-002	-7.68E-001	-1.92E-003	1.40E-002
8544	PIR	7.51	2.50E-001	2.19E+000	-6.39E-001	-7.51E+000	-1.48E-003	1.06E-002
6362	CCL18	7.51	9.95E-002	7.58E-001	-7.26E-001	-7.51E+000	2.34E-003	1.48E-002
10095	ARPC1B	7.51	2.66E-001	2.39E+000	-6.28E-001	-7.51E+000	-5.15E-004	3.78E-003
114793	FMNL2	7.5	-1.29E-002	-1.15E-001	-6.48E-001	-7.50E+000	-9.34E-004	6.74E-003
84002	B3GNT5	7.5	2.40E-002	1.95E-001	-6.88E-001	-7.50E+000	-7.29E-004	4.89E-003
3913	LAMB2	7.5	6.13E-001	7.50E+000	-1.69E-001	-1.47E+000	2.67E-003	1.94E-002
6637	SNRPG::DDX21	7.5	4.27E-001	3.67E+000	-6.21E-001	-7.50E+000	-2.87E-004	2.05E-003
84247	LDOC1L	7.5	6.29E-001	7.50E+000	-2.73E-001	-2.41E+000	1.71E-003	1.25E-002
55364	IMPACT	7.5	6.25E-001	7.50E+000	-2.66E-001	-2.33E+000	4.77E-004	3.47E-003
1117	CHI3L2	7.5	1.94E-001	1.69E+000	-6.60E-001	-7.50E+000	-1.29E-003	8.94E-003
4824	NKX3-1	7.5	6.79E-001	7.50E+000	-4.25E-001	-3.60E+000	7.21E-005	4.89E-004
9338	TCEAL1	7.5	6.08E-001	7.50E+000	1.24E-001	1.06E+000	7.03E-005	5.12E-004
8574	AKR7A2	7.5	6.43E-001	7.50E+000	-7.79E-002	-7.22E-001	1.57E-003	1.12E-002
258010	SVIP	7.49	6.25E-001	7.49E+000	-3.04E-002	-2.63E-001	7.50E-004	5.46E-003
51015	ISOC1	7.49	6.29E-001	7.49E+000	-1.97E-001	-1.78E+000	-5.42E-003	4.02E-002
92270	LOC92270	7.49	6.52E-001	7.49E+000	-3.93E-001	-3.33E+000	4.11E-004	2.91E-003
27075	TSPAN13	7.49	6.38E-001	7.49E+000	-9.80E-002	-8.54E-001	1.75E-003	1.23E-002
24145	PANX1	7.49	2.89E-001	2.66E+000	-6.76E-001	-7.49E+000	-1.79E-003	1.26E-002
7454	WAS	7.49	-4.37E-002	-3.66E-001	-6.33E-001	-7.49E+000	1.25E-003	8.95E-003
55256	ADI1	7.49	4.13E-001	3.96E+000	-6.47E-001	-7.49E+000	1.15E-004	8.48E-004
10053	AP1M2	7.49	6.42E-001	7.49E+000	-1.71E-001	-1.50E+000	-3.77E-003	2.72E-002
84102	SLC41A2	7.49	1.10E-001	8.14E-001	-7.02E-001	-7.49E+000	2.94E-003	1.84E-002
5330	PLCB2	7.49	2.69E-001	2.27E+000	-6.42E-001	-7.49E+000	-1.11E-003	7.88E-003
7306	TYRP1	7.49	5.21E-001	4.63E+000	-7.24E-001	-7.49E+000	4.92E-003	3.30E-002
2674	GFRA1	7.49	6.57E-001	7.49E+000	-2.92E-001	-2.51E+000	-1.08E-003	7.53E-003
59084	ENPP5	7.49	6.70E-001	7.49E+000	-3.63E-001	-2.83E+000	-3.15E-003	2.11E-002
9400	RECQL5	7.49	6.64E-001	7.49E+000	-2.53E-001	-2.26E+000	3.98E-003	2.81E-002
7357	UGCG	7.48	6.15E-001	7.48E+000	-9.08E-002	-7.92E-001	1.50E-004	1.11E-003
81789	TIGD6	7.48	6.86E-001	7.48E+000	-5.86E-002	-4.57E-001	1.66E-003	1.10E-002
9520	NPEPPS	7.48	6.37E-001	7.48E+000	-7.09E-003	-6.58E-002	1.76E-004	1.30E-003
9455	HOMER2	7.48	6.46E-001	7.48E+000	-1.45E-001	-1.15E+000	2.88E-003	2.00E-002
3561	IL2RG	7.48	-6.08E-002	-5.57E-001	-6.51E-001	-7.48E+000	-8.45E-004	6.15E-003
9238	TBRG4	7.48	1.62E-001	1.44E+000	-6.28E-001	-7.48E+000	2.54E-003	1.87E-002
55250	ELP2	7.48	6.56E-001	7.48E+000	-3.42E-001	-3.08E+000	-6.74E-003	4.81E-002
55893	ZNF395	7.48	6.48E-001	7.48E+000	-2.47E-001	-2.02E+000	3.39E-003	2.38E-002
54897	CASZ1	7.48	6.69E-001	7.48E+000	-2.09E-001	-1.82E+000	3.98E-003	2.73E-002
55718	POLR3E	7.48	6.77E-001	7.48E+000	-2.75E-001	-2.65E+000	8.44E-004	6.09E-003
3987	LIMS1	7.48	1.02E-001	9.24E-001	-6.30E-001	-7.48E+000	1.85E-003	1.34E-002
26018	LRIG1	7.48	6.27E-001	7.48E+000	-1.29E-001	-1.12E+000	-8.73E-004	6.35E-003
26058	GIGYF2	7.48	6.77E-001	7.48E+000	-2.68E-002	-2.44E-001	-1.02E-003	7.08E-003
83544	DNAL1	7.48	6.71E-001	7.48E+000	-3.90E-001	-3.12E+000	-3.22E-004	2.16E-003
23255	KIAA0802	7.47	6.88E-001	7.47E+000	-2.65E-001	-2.35E+000	-6.93E-003	4.80E-002
114984	FLYWCH2	7.47	6.55E-001	7.47E+000	-3.17E-001	-2.83E+000	5.84E-004	4.09E-003
399512	SLC25A35	7.47	6.60E-001	7.47E+000	-2.55E-001	-1.87E+000	-1.20E-003	7.87E-003
322	APBB1	7.47	6.94E-001	7.47E+000	-1.86E-001	-1.56E+000	-1.49E-003	1.00E-002
85395	C21orf70	7.47	4.65E-001	3.81E+000	-6.76E-001	-7.47E+000	3.32E-004	2.23E-003
84269	CHCHD5	7.47	6.43E-001	7.47E+000	-3.79E-001	-3.06E+000	1.06E-005	7.35E-005
80095	ZNF606	7.47	6.79E-001	7.47E+000	8.37E-003	7.58E-002	9.48E-005	6.63E-004
1535	CYBA	7.47	3.07E-001	2.59E+000	-6.55E-001	-7.47E+000	4.79E-004	3.28E-003
375449	MAST4	7.47	6.55E-001	7.47E+000	-5.32E-002	-5.19E-001	1.10E-003	8.19E-003
8554	PIAS1	7.47	1.86E-001	1.59E+000	-6.10E-001	-7.47E+000	4.05E-004	2.97E-003
7180	CRISP2	7.47	6.45E-001	7.47E+000	-2.78E-001	-2.12E+000	1.44E-003	9.80E-003
6482	ST3GAL1	7.46	6.52E-001	7.46E+000	-1.91E-001	-1.75E+000	2.08E-004	1.50E-003
1456	CSNK1G3	7.46	6.50E-001	7.46E+000	1.18E-002	1.09E-001	5.03E-005	3.66E-004
54463	FAM134B	7.46	6.24E-001	7.46E+000	-3.24E-002	-2.80E-001	8.58E-004	6.25E-003
27113	BBC3	7.46	6.52E-001	7.46E+000	-3.39E-001	-2.97E+000	6.37E-004	4.50E-003
25759	SHC2	7.46	6.47E-001	7.46E+000	1.35E-001	1.11E+000	5.90E-005	4.13E-004
123920	CMTM3	7.46	6.31E-001	7.46E+000	-2.92E-001	-2.60E+000	1.89E-004	1.38E-003
1466	CSRP2	7.46	-7.85E-002	-6.70E-001	-6.17E-001	-7.46E+000	-1.45E-003	1.05E-002
440459	LOC440459	7.46	6.95E-001	7.46E+000	-3.47E-001	-2.55E+000	2.10E-003	1.34E-002
2359	FPR3	7.46	-6.56E-002	-5.08E-001	-6.13E-001	-7.46E+000	-1.20E-003	8.46E-003
10479	SLC9A6	7.46	6.02E-001	5.25E+000	-6.89E-001	-7.46E+000	2.92E-004	2.00E-003
3428	IFI16	7.46	6.35E-003	6.03E-002	-6.42E-001	-7.46E+000	1.32E-003	9.72E-003
5214	PFKP	7.45	3.08E-001	2.81E+000	-6.26E-001	-7.45E+000	2.11E-003	1.53E-002
5689	PSMB1	7.45	3.81E-001	3.65E+000	-6.46E-001	-7.45E+000	-8.99E-004	6.67E-003
56957	OTUD7B	7.45	6.98E-001	7.45E+000	-4.05E-001	-3.34E+000	-7.85E-004	5.21E-003
9120	SLC16A6	7.45	7.07E-001	7.45E+000	-2.78E-001	-2.33E+000	1.76E-004	1.17E-003
57613	KIAA1467	7.45	6.64E-001	7.45E+000	4.82E-002	4.15E-001	5.65E-004	3.95E-003
23157	SEPT6	7.45	3.54E-001	3.03E+000	-6.15E-001	-7.45E+000	2.80E-003	2.04E-002
58191	CXCL16	7.45	2.78E-001	2.61E+000	-6.75E-001	-7.45E+000	-1.98E-003	1.40E-002
6775	STAT4	7.45	7.51E-003	6.89E-002	-6.53E-001	-7.45E+000	-2.35E-003	1.70E-002
136	ADORA2B	7.45	1.51E-001	1.35E+000	-6.46E-001	-7.45E+000	6.64E-004	4.74E-003
4213	MEIS3P1	7.45	6.66E-001	7.45E+000	-2.33E-001	-1.73E+000	-1.75E-003	1.16E-002
53981	CPSF2	7.45	6.16E-001	7.45E+000	-1.53E-001	-1.35E+000	-1.18E-005	8.77E-005
153579	BTNL9	7.45	-6.64E-002	-6.09E-001	-6.27E-001	-7.45E+000	1.43E-004	1.06E-003
123355	LRRC28	7.44	6.38E-001	7.44E+000	-1.11E-001	-1.00E+000	-1.35E-004	9.83E-004
153222	C5orf41	7.44	6.63E-001	7.44E+000	-2.97E-003	-2.82E-002	-1.46E-003	1.05E-002
4478	MSN	7.44	-3.28E-002	-3.02E-001	-6.31E-001	-7.44E+000	-1.93E-003	1.43E-002
4582	MUC1	7.44	6.60E-001	7.44E+000	-1.97E-001	-1.76E+000	-2.76E-003	1.95E-002
80221	ACSF2	7.44	6.33E-001	7.44E+000	-2.62E-001	-2.30E+000	-3.36E-003	2.43E-002
140885	SIRPA	7.44	-9.30E-002	-8.00E-001	-6.15E-001	-7.44E+000	2.85E-003	2.08E-002
64760	FAM160B2	7.44	6.85E-001	7.44E+000	-2.36E-001	-2.07E+000	1.86E-003	1.26E-002
6890	TAP1	7.43	4.76E-001	4.44E+000	-6.45E-001	-7.43E+000	3.01E-003	2.21E-002
55646	LYAR	7.43	-1.20E-001	-1.12E+000	-6.52E-001	-7.43E+000	-6.40E-004	4.66E-003
55038	CDCA4	7.43	5.22E-001	4.87E+000	-6.73E-001	-7.43E+000	1.66E-004	1.18E-003
6720	SREBF1	7.43	6.05E-001	7.43E+000	-7.96E-002	-6.89E-001	1.35E-004	9.91E-004
883	CCBL1	7.43	6.84E-001	7.43E+000	-3.61E-001	-3.15E+000	1.28E-003	8.71E-003
51364	ZMYND10	7.43	7.05E-001	7.43E+000	-3.45E-001	-2.44E+000	-5.62E-004	3.37E-003
65123	INTS3	7.43	6.64E-001	7.43E+000	-4.22E-001	-3.80E+000	1.67E-003	1.18E-002
83715	ESPN	7.43	7.28E-001	7.43E+000	-5.01E-001	-4.34E+000	1.01E-003	6.60E-003
84612	PARD6B	7.42	6.44E-001	7.42E+000	1.35E-002	1.08E-001	4.54E-003	3.14E-002
2047	EPHB1	7.42	2.29E-001	1.86E+000	-6.51E-001	-7.42E+000	9.53E-004	6.60E-003
5918	RARRES1	7.42	-4.03E-002	-3.22E-001	-6.72E-001	-7.42E+000	6.54E-004	4.38E-003
10486	CAP2	7.42	6.53E-001	7.42E+000	-1.22E-001	-1.09E+000	6.05E-005	4.32E-004
22874	PLEKHA6	7.42	6.32E-001	7.42E+000	5.88E-002	4.78E-001	9.93E-005	6.95E-004
3732	CD82	7.42	2.25E-001	2.01E+000	-6.46E-001	-7.42E+000	-1.92E-003	1.37E-002
29116	MYLIP	7.42	6.39E-001	7.42E+000	-8.98E-002	-8.33E-001	-5.28E-004	3.88E-003
59342	SCPEP1	7.42	5.43E-002	4.38E-001	-6.51E-001	-7.42E+000	1.90E-003	1.29E-002
25976	TIPARP	7.42	6.75E-001	7.42E+000	-1.96E-001	-1.87E+000	1.18E-003	8.54E-003
3569	IL6	7.42	2.14E-001	1.83E+000	-6.74E-001	-7.42E+000	-1.79E-003	1.23E-002
23070	KIAA0082	7.42	4.80E-002	4.60E-001	-6.53E-001	-7.42E+000	1.38E-003	9.97E-003
7844	RNF103	7.42	6.34E-001	7.42E+000	-2.10E-001	-1.90E+000	4.47E-004	3.25E-003
148145	LOC148145	7.42	6.80E-001	7.42E+000	-3.43E-001	-2.93E+000	-7.67E-005	5.20E-004
2909	GRLF1	7.42	5.98E-001	7.42E+000	9.29E-002	7.72E-001	-2.59E-004	1.90E-003
64792	RABL5	7.41	6.71E-001	7.41E+000	-3.83E-001	-3.53E+000	-1.60E-004	1.12E-003
25966	C2CD2	7.41	2.55E-001	2.15E+000	-6.50E-001	-7.41E+000	1.28E-003	8.76E-003
10938	EHD1	7.41	2.77E-001	2.72E+000	-6.55E-001	-7.41E+000	1.15E-003	8.48E-003
63027	SLC22A23	7.41	6.33E-001	7.41E+000	3.40E-002	2.87E-001	1.24E-003	8.87E-003
343990	C2orf55	7.41	7.03E-001	7.41E+000	-3.07E-001	-2.46E+000	-7.97E-004	5.17E-003
27005	USP21	7.41	7.07E-001	7.41E+000	-4.02E-001	-3.82E+000	5.10E-003	3.57E-002
8674	VAMP4	7.41	6.79E-001	7.41E+000	-3.00E-001	-2.89E+000	1.30E-003	9.25E-003
55314	TMEM144	7.41	6.17E-001	7.41E+000	4.53E-002	3.57E-001	1.89E-003	1.34E-002
200734	SPRED2	7.41	6.60E-001	7.41E+000	3.02E-002	2.70E-001	-1.98E-005	1.40E-004
10818	FRS2	7.41	6.60E-001	7.41E+000	-1.65E-001	-1.45E+000	3.13E-004	2.17E-003
30011	SH3KBP1	7.41	7.65E-002	6.71E-001	-6.88E-001	-7.41E+000	2.77E-003	1.90E-002
5638	PRRG1	7.41	2.32E-001	1.89E+000	-6.91E-001	-7.41E+000	-1.94E-003	1.27E-002
23509	POFUT1	7.41	6.40E-001	7.41E+000	-2.79E-001	-2.48E+000	1.90E-004	1.37E-003
915	CD3D	7.4	-5.66E-002	-4.93E-001	-7.00E-001	-7.40E+000	1.74E-003	1.17E-002
23231	KIAA0746	7.4	3.78E-001	3.00E+000	-6.44E-001	-7.40E+000	-3.71E-004	2.54E-003
1021	CDK6	7.4	3.30E-001	2.80E+000	-6.47E-001	-7.40E+000	-9.33E-004	6.53E-003
56904	SH3GLB2	7.4	6.35E-001	7.40E+000	1.87E-001	1.57E+000	-9.01E-004	6.37E-003
3394	IRF8	7.4	1.83E-001	1.50E+000	-6.67E-001	-7.40E+000	-6.80E-003	4.61E-002
1794	DOCK2	7.4	4.02E-002	3.52E-001	-6.42E-001	-7.40E+000	-5.08E-004	3.52E-003
66008	TRAK2::HBA2	7.4	-1.43E-001	-1.22E+000	-6.19E-001	-7.40E+000	-8.48E-005	6.17E-004
54540	FLJ10404::RPS6	7.4	6.37E-001	7.40E+000	-3.79E-001	-3.43E+000	-1.63E-003	1.18E-002
9727	RAB11FIP3	7.4	6.32E-001	7.40E+000	-2.37E-002	-2.04E-001	-1.00E-004	7.17E-004
80709	AKNA	7.4	3.11E-001	2.45E+000	-6.00E-001	-7.40E+000	-2.77E-003	2.00E-002
7508	XPC	7.4	6.21E-001	7.40E+000	-2.47E-002	-2.27E-001	-1.26E-003	9.34E-003
11226	GALNT6	7.4	6.90E-001	7.40E+000	-2.55E-001	-2.04E+000	-1.54E-003	1.01E-002
114987	WDR31	7.4	6.73E-001	7.40E+000	-3.19E-001	-2.69E+000	4.84E-004	3.31E-003
2889	RAPGEF1	7.4	-8.45E-003	-7.27E-002	-6.21E-001	-7.40E+000	1.22E-004	8.69E-004
3551	IKBKB	7.4	6.39E-001	7.40E+000	2.75E-002	2.16E-001	3.38E-004	2.32E-003
7693	ZNF134::DSTN	7.4	6.41E-001	7.40E+000	-2.11E-001	-2.03E+000	1.79E-004	1.33E-003
9738	CP110	7.39	6.25E-001	7.39E+000	-2.96E-001	-2.71E+000	1.94E-003	1.42E-002
128387	TATDN3	7.39	6.54E-001	7.39E+000	-3.48E-001	-2.89E+000	-1.79E-003	1.22E-002
134429	STARD4	7.39	3.46E-001	3.07E+000	-7.21E-001	-7.39E+000	-4.40E-003	2.95E-002
80298	MTERFD3	7.39	6.69E-001	7.39E+000	2.37E-002	2.14E-001	1.60E-003	1.12E-002
2731	GLDC	7.39	3.32E-001	2.90E+000	-6.25E-001	-7.39E+000	4.45E-004	3.21E-003
6433	SFRS8	7.39	6.83E-001	7.39E+000	-4.22E-001	-3.48E+000	1.49E-003	9.99E-003
51111	SUV420H1	7.39	6.31E-001	7.39E+000	-4.08E-001	-3.63E+000	-3.27E-004	2.36E-003
225689	MAPK15	7.39	6.80E-001	7.39E+000	8.70E-002	6.39E-001	-2.53E-005	1.64E-004
26007	DAK	7.39	6.24E-001	7.39E+000	-2.18E-001	-1.94E+000	2.20E-004	1.60E-003
83879	CDCA7	7.38	2.70E-001	2.34E+000	-6.31E-001	-7.38E+000	9.11E-004	6.50E-003
653	BMP5	7.38	4.34E-001	3.96E+000	-6.71E-001	-7.38E+000	-6.91E-004	4.88E-003
80774	LIMD2	7.38	3.84E-001	3.19E+000	-7.07E-001	-7.38E+000	2.54E-003	1.66E-002
112616	CMTM7	7.38	-6.89E-002	-6.35E-001	-6.38E-001	-7.38E+000	-1.04E-004	7.58E-004
26063	DECR2	7.38	6.28E-001	7.38E+000	-1.75E-001	-1.52E+000	2.39E-003	1.72E-002
10126	DNAL4	7.38	6.97E-001	7.38E+000	-2.31E-001	-2.25E+000	-1.86E-003	1.32E-002
2686	GGT7	7.38	6.33E-001	7.38E+000	-4.17E-001	-3.62E+000	-1.12E-003	7.99E-003
9653	HS2ST1	7.38	4.44E-001	4.33E+000	-7.13E-001	-7.38E+000	2.41E-004	1.68E-003
10265	IRX5	7.38	6.91E-001	7.38E+000	-2.52E-001	-2.11E+000	-2.44E-003	1.62E-002
143379	C10orf82	7.38	6.30E-001	7.38E+000	-2.51E-001	-1.94E+000	-1.81E-003	1.23E-002
3695	ITGB7	7.38	2.80E-001	2.44E+000	-6.85E-001	-7.38E+000	-3.54E-004	2.40E-003
123169	LEO1	7.38	6.57E-001	7.38E+000	-1.83E-001	-1.73E+000	-2.22E-004	1.60E-003
3965	LGALS9	7.37	4.71E-002	4.49E-001	-6.52E-001	-7.37E+000	3.39E-003	2.47E-002
23635	SSBP2	7.37	6.19E-001	7.37E+000	-1.92E-001	-1.69E+000	7.37E-004	5.41E-003
9263	STK17A	7.37	1.79E-001	1.70E+000	-6.39E-001	-7.37E+000	-7.50E-004	5.46E-003
79901	CYBRD1	7.37	6.57E-001	7.37E+000	-1.17E-001	-1.17E+000	1.78E-003	1.28E-002
6036	RNASE2	7.37	3.84E-001	2.55E+000	-7.30E-001	-7.37E+000	-6.18E-004	3.66E-003
100132218	LOC100132218	7.37	7.06E-001	7.37E+000	7.41E-002	5.70E-001	1.43E-005	9.05E-005
9185	REPS2	7.37	6.57E-001	7.37E+000	-4.20E-001	-3.30E+000	1.25E-003	8.37E-003
84513	PPAPDC1B	7.37	6.59E-001	7.37E+000	-3.47E-001	-3.42E+000	3.13E-004	2.30E-003
1909	EDNRA	7.37	6.51E-001	7.37E+000	-3.87E-001	-3.50E+000	7.80E-004	5.57E-003
3664	IRF6	7.37	7.12E-001	7.37E+000	-4.53E-001	-4.12E+000	-4.59E-003	3.11E-002
7136	TNNI2	7.37	3.59E-001	2.80E+000	-6.99E-001	-7.37E+000	-5.85E-004	3.70E-003
285761	DCBLD1	7.37	3.20E-001	3.07E+000	-6.70E-001	-7.37E+000	-8.91E-005	6.36E-004
51678	MPP6	7.37	3.55E-001	3.44E+000	-6.64E-001	-7.37E+000	4.61E-004	3.36E-003
9183	ZW10	7.37	3.10E-001	2.92E+000	-6.51E-001	-7.37E+000	1.05E-003	7.66E-003
65055	REEP1	7.37	6.61E-001	7.37E+000	-3.57E-001	-3.05E+000	-7.64E-004	5.29E-003
8711	TNK1	7.37	6.51E-001	7.37E+000	-2.37E-001	-1.79E+000	4.60E-004	3.02E-003
147798	TMC4	7.36	6.34E-001	7.36E+000	5.11E-002	4.43E-001	-3.27E-004	2.31E-003
29101	SSU72	7.36	4.00E-001	3.92E+000	-6.87E-001	-7.36E+000	-1.30E-003	9.32E-003
1010	CDH12	7.36	6.72E-001	7.36E+000	1.96E-001	1.40E+000	3.94E-003	2.52E-002
10981	RAB32	7.36	3.66E-001	3.47E+000	-6.31E-001	-7.36E+000	-6.96E-004	5.11E-003
1054	CEBPG	7.36	3.08E-001	2.74E+000	-6.46E-001	-7.36E+000	2.09E-004	1.49E-003
84918	LRP11	7.36	3.43E-001	2.97E+000	-7.15E-001	-7.36E+000	-8.40E-004	5.38E-003
6357	CCL13	7.36	-9.61E-002	-7.32E-001	-6.72E-001	-7.36E+000	-2.66E-004	1.72E-003
202243	CCDC125	7.36	7.02E-001	7.36E+000	1.03E-001	7.95E-001	1.39E-004	8.88E-004
3535	IGL@::IGLV@	7.36	3.23E-001	3.12E+000	-6.48E-001	-7.36E+000	1.07E-003	7.80E-003
29803	REPIN1	7.36	6.43E-001	7.36E+000	-2.84E-001	-2.51E+000	1.76E-003	1.26E-002
9498	SLC4A8	7.36	7.72E-001	7.36E+000	-3.79E-001	-2.52E+000	-8.07E-004	4.57E-003
36	ACADSB	7.36	6.38E-001	7.36E+000	-1.23E-001	-1.12E+000	1.16E-003	8.45E-003
206358	SLC36A1	7.36	4.26E-001	3.71E+000	-6.86E-001	-7.36E+000	6.30E-004	4.13E-003
64902	AGXT2	7.36	6.66E-001	7.36E+000	-3.92E-001	-3.82E+000	-8.60E-004	6.14E-003
6280	S100A9	7.36	-6.73E-002	-5.26E-001	-6.31E-001	-7.36E+000	2.06E-003	1.43E-002
25945	PVRL3	7.36	6.50E-001	7.36E+000	-2.78E-001	-2.51E+000	-8.01E-004	5.72E-003
79153	GDPD3::MAPK3	7.35	6.31E-001	7.35E+000	-2.28E-001	-2.04E+000	-1.06E-003	7.68E-003
6781	STC1	7.35	6.35E-001	7.35E+000	-4.29E-001	-3.79E+000	1.74E-003	1.24E-002
94241	TP53INP1	7.35	6.40E-001	7.35E+000	-1.27E-001	-1.10E+000	7.00E-004	4.95E-003
7031	TFF1	7.35	6.40E-001	7.35E+000	-3.86E-001	-3.60E+000	-6.22E-004	4.53E-003
4123	MAN2C1::NEIL1	7.35	6.40E-001	7.35E+000	-4.20E-002	-3.66E-001	5.35E-004	3.78E-003
6601	SMARCC2	7.35	6.17E-001	7.35E+000	-1.48E-001	-1.21E+000	-2.31E-003	1.63E-002
55733	HHAT	7.35	6.33E-001	7.35E+000	-8.85E-002	-7.02E-001	-1.52E-003	1.05E-002
123016	TTC8	7.35	6.14E-001	7.35E+000	1.06E-001	8.77E-001	-1.44E-003	1.03E-002
6780	STAU1	7.34	6.52E-001	7.34E+000	-2.75E-001	-2.61E+000	5.72E-004	4.09E-003
1163	CKS1B	7.34	-3.51E-002	-3.25E-001	-6.25E-001	-7.34E+000	5.32E-004	3.95E-003
5768	QSOX1	7.34	6.23E-001	7.34E+000	-1.03E-001	-9.50E-001	-3.78E-004	2.78E-003
80195	C10orf57	7.34	6.32E-001	7.34E+000	-2.72E-001	-2.45E+000	-1.65E-003	1.19E-002
1475	CSTA	7.34	4.08E-001	3.44E+000	-6.62E-001	-7.34E+000	2.92E-004	1.96E-003
9867	PJA2	7.34	6.25E-001	7.34E+000	-1.68E-001	-1.46E+000	1.24E-004	8.85E-004
11332	ACOT7	7.34	6.59E-001	7.34E+000	-5.78E-002	-5.67E-001	-2.63E-003	1.89E-002
8092	ALX1::SYT7	7.34	6.09E-001	7.34E+000	-1.28E-001	-1.07E+000	-1.82E-003	1.31E-002
55015	PRPF39	7.34	6.67E-001	7.34E+000	-3.50E-001	-2.84E+000	4.06E-004	2.72E-003
157638	FAM84B	7.34	6.24E-001	7.34E+000	-1.95E-001	-1.68E+000	-1.46E-003	1.04E-002
118812	C10orf83	7.33	6.43E-001	7.33E+000	-1.50E-001	-1.20E+000	-6.68E-004	4.53E-003
100101467	ZNF397OS	7.33	6.78E-001	7.33E+000	-3.57E-001	-2.99E+000	-1.73E-003	1.16E-002
23272	C3orf63	7.33	6.31E-001	7.33E+000	-3.33E-001	-2.81E+000	-6.03E-004	4.26E-003
4781	NFIB	7.33	2.17E-001	1.99E+000	-6.53E-001	-7.33E+000	1.51E-005	1.08E-004
283	ANG	7.33	6.53E-001	7.33E+000	-7.22E-002	-6.69E-001	6.87E-004	4.86E-003
728431	LOC728431	7.33	6.22E-001	7.33E+000	-3.79E-001	-2.60E+000	-1.46E-003	9.49E-003
54902	TTC19	7.33	6.26E-001	7.33E+000	-2.43E-001	-2.26E+000	-1.39E-003	1.01E-002
5771	PTPN2	7.33	4.02E-001	3.86E+000	-7.19E-001	-7.33E+000	-6.28E-004	4.26E-003
353	APRT	7.33	3.75E-001	3.77E+000	-6.56E-001	-7.33E+000	1.40E-003	1.03E-002
60684	C4orf41	7.33	6.26E-001	7.33E+000	-2.18E-001	-2.01E+000	9.05E-004	6.65E-003
143458	LDLRAD3	7.33	6.31E-001	7.33E+000	2.49E-002	2.08E-001	-1.11E-004	7.80E-004
719	C3AR1	7.33	1.38E-001	1.10E+000	-6.55E-001	-7.33E+000	1.35E-003	9.04E-003
79137	FAM134A	7.33	6.35E-001	7.33E+000	-2.63E-001	-2.34E+000	6.19E-004	4.47E-003
9551	ATP5J2	7.33	3.56E-001	3.49E+000	-6.45E-001	-7.33E+000	1.38E-003	1.02E-002
84309	NUDT16L1	7.33	6.43E-001	7.33E+000	-2.14E-001	-1.88E+000	-2.71E-004	1.91E-003
64122	FN3K	7.33	3.50E-001	3.03E+000	-7.18E-001	-7.33E+000	-3.27E-003	2.15E-002
81929	SEH1L	7.33	2.91E-001	2.50E+000	-6.06E-001	-7.33E+000	1.47E-003	1.07E-002
8935	SKAP2	7.33	1.22E-001	9.86E-001	-6.50E-001	-7.33E+000	-5.62E-004	3.81E-003
127707	KLHDC7A	7.32	6.60E-001	7.32E+000	-2.72E-001	-2.56E+000	1.07E-003	7.67E-003
2101	ESRRA	7.32	3.36E-001	2.89E+000	-6.77E-001	-7.32E+000	1.25E-003	8.51E-003
23015	GOLGA8A	7.32	1.20E-001	1.13E+000	-6.42E-001	-7.32E+000	8.47E-004	6.17E-003
100128494	LOC100128494	7.32	6.52E-001	7.32E+000	-3.76E-001	-2.71E+000	-2.74E-003	1.80E-002
9814	SFI1	7.32	6.83E-001	7.32E+000	7.01E-002	5.43E-001	-5.67E-004	3.67E-003
55117	SLC6A15	7.32	6.42E-001	7.32E+000	-1.17E-001	-1.07E+000	-1.31E-003	9.46E-003
9262	STK17B	7.32	3.80E-001	2.97E+000	-6.71E-001	-7.32E+000	3.13E-003	2.05E-002
26092	TOR1AIP1	7.32	6.47E-001	7.32E+000	-1.78E-001	-1.69E+000	-1.55E-004	1.12E-003
7469	WHSC2	7.32	6.85E-001	7.32E+000	-4.88E-001	-4.34E+000	-1.31E-003	8.77E-003
185	AGTR1	7.32	6.44E-001	7.32E+000	-4.66E-001	-4.16E+000	-3.01E-003	2.11E-002
55657	ZNF692	7.32	6.21E-001	7.32E+000	-1.99E-001	-1.76E+000	2.15E-003	1.55E-002
79629	OCEL1	7.32	6.44E-001	7.32E+000	1.87E-001	1.41E+000	5.84E-004	3.92E-003
9581	PREPL	7.32	6.44E-001	7.32E+000	-4.87E-001	-4.38E+000	-1.04E-003	7.44E-003
8073	PTP4A2	7.32	6.34E-001	7.32E+000	-2.72E-001	-2.49E+000	-3.51E-005	2.53E-004
80727	TTYH3	7.32	-4.13E-002	-3.89E-001	-6.23E-001	-7.32E+000	-8.66E-004	6.42E-003
10307	APBB3	7.32	6.52E-001	7.32E+000	-2.72E-001	-2.51E+000	7.33E-004	5.24E-003
57593	EBF4	7.32	7.24E-001	7.32E+000	-3.42E-001	-2.77E+000	6.52E-003	4.17E-002
57110	HRASLS	7.31	3.50E-001	2.89E+000	-6.39E-001	-7.31E+000	-9.08E-004	6.02E-003
56181	FAM54B	7.31	6.44E-001	7.31E+000	-3.41E-001	-3.21E+000	-1.18E-003	8.57E-003
56888	KCMF1	7.31	2.76E-001	2.45E+000	-6.11E-001	-7.31E+000	1.39E-004	1.02E-003
1767	DNAH5	7.31	6.49E-001	7.31E+000	-3.45E-001	-2.82E+000	3.98E-004	2.64E-003
286144	LOC286144	7.31	6.56E-001	7.31E+000	-3.47E-001	-3.11E+000	-1.24E-003	8.76E-003
9858	KIAA0649	7.31	6.20E-001	7.31E+000	-2.49E-001	-2.11E+000	1.68E-004	1.20E-003
2948	GSTM4	7.31	6.39E-001	7.31E+000	-3.79E-001	-3.64E+000	-1.16E-003	8.52E-003
10955	SERINC3	7.31	6.11E-001	7.31E+000	-4.38E-001	-3.99E+000	4.40E-003	3.26E-002
643977	FLJ32255	7.31	-1.84E-001	-1.27E+000	-6.70E-001	-7.31E+000	2.19E-003	1.38E-002
10724	MGEA5::FLJ35776	7.31	6.36E-001	7.31E+000	2.89E-002	2.70E-001	-1.06E-003	7.74E-003
23410	SIRT3	7.31	6.43E-001	7.31E+000	-1.72E-001	-1.48E+000	1.08E-003	7.55E-003
5329	PLAUR	7.31	2.05E-001	1.82E+000	-6.29E-001	-7.31E+000	1.62E-004	1.13E-003
84939	MUM1	7.31	6.01E-001	7.31E+000	-2.15E-001	-1.84E+000	2.02E-003	1.49E-002
178	AGL	7.31	6.59E-001	7.31E+000	-3.79E-003	-3.33E-002	9.50E-004	6.51E-003
9677	HISPPD2A	7.3	6.09E-001	7.30E+000	-1.70E-001	-1.47E+000	-3.53E-004	2.50E-003
55108	BSDC1	7.3	6.15E-001	7.30E+000	-2.81E-002	-2.40E-001	-1.75E-003	1.25E-002
3712	IVD	7.3	6.22E-001	7.30E+000	3.01E-002	2.79E-001	-2.92E-004	2.12E-003
23092	ARHGAP26	7.3	4.12E-001	3.06E+000	-6.67E-001	-7.30E+000	-1.64E-003	1.05E-002
3682	ITGAE	7.3	3.60E-001	3.45E+000	-6.38E-001	-7.30E+000	1.43E-003	1.05E-002
27436	EML4	7.3	3.29E-001	3.03E+000	-6.75E-001	-7.30E+000	9.02E-004	6.31E-003
408	ARRB1	7.3	6.72E-001	7.30E+000	-3.24E-001	-2.71E+000	-8.28E-004	5.56E-003
4245	MGAT1	7.3	3.60E-001	3.34E+000	-6.45E-001	-7.30E+000	2.26E-003	1.61E-002
9765	ZFYVE16	7.3	6.15E-001	7.30E+000	1.61E-002	1.28E-001	1.60E-003	1.12E-002
57217	TTC7A	7.3	6.31E-001	7.30E+000	-2.08E-001	-1.88E+000	-2.49E-004	1.81E-003
9770	RASSF2	7.3	-1.41E-001	-1.14E+000	-6.31E-001	-7.30E+000	-2.45E-003	1.71E-002
4214	MAP3K1	7.3	6.63E-001	7.30E+000	-2.52E-001	-2.14E+000	-1.85E-004	1.27E-003
6558	SLC12A2	7.3	6.19E-001	7.30E+000	-3.88E-001	-3.50E+000	5.55E-005	4.08E-004
84866	TMEM25	7.3	6.12E-001	7.30E+000	2.56E-001	2.14E+000	-4.38E-004	3.16E-003
7832	BTG2	7.3	6.66E-001	7.30E+000	-4.21E-001	-3.23E+000	1.44E-003	9.46E-003
91283	C9orf30	7.3	1.09E-001	9.77E-001	-6.30E-001	-7.30E+000	7.88E-004	5.63E-003
6648	SOD2	7.3	1.19E-001	1.05E+000	-6.30E-001	-7.30E+000	1.51E-003	1.09E-002
123811	C16orf63	7.29	6.28E-001	7.29E+000	-2.02E-001	-1.84E+000	1.76E-003	1.28E-002
26505	CNNM3	7.29	6.33E-001	7.29E+000	-2.14E-001	-1.88E+000	2.36E-003	1.69E-002
29959	NRBP1::RPS29	7.29	6.63E-001	7.29E+000	-2.18E-001	-1.86E+000	5.63E-004	3.86E-003
4137	MAPT	7.29	6.58E-001	7.29E+000	-1.65E-001	-1.23E+000	-2.18E-005	1.43E-004
5930	RBBP6	7.29	6.35E-001	7.29E+000	-3.28E-001	-3.18E+000	1.09E-005	8.10E-005
10273	STUB1	7.29	6.30E-001	7.29E+000	-4.39E-001	-4.17E+000	-2.71E-003	1.99E-002
414918	FAM116B	7.29	6.63E-001	7.29E+000	-3.39E-001	-2.86E+000	-2.52E-004	1.71E-003
55848	C9orf46	7.29	6.21E-001	7.29E+000	-2.93E-001	-2.48E+000	-9.78E-004	6.98E-003
10587	TXNRD2	7.29	6.23E-001	7.29E+000	-1.99E-001	-1.77E+000	2.27E-004	1.65E-003
92259	MRPS36	7.29	7.11E-001	7.29E+000	-2.90E-001	-2.66E+000	7.74E-004	5.25E-003
80862	C6orf12	7.29	4.56E-001	4.18E+000	-6.52E-001	-7.29E+000	-2.94E-004	2.10E-003
55449	C14orf167	7.29	6.49E-001	7.29E+000	4.19E-002	3.50E-001	8.84E-004	6.06E-003
29079	MED4	7.29	4.33E-001	4.31E+000	-6.49E-001	-7.29E+000	7.26E-004	5.34E-003
51481	VCX3A	7.29	2.61E-001	2.51E+000	-6.65E-001	-7.29E+000	-1.13E-003	8.17E-003
916	CD3E	7.29	2.11E-001	1.76E+000	-6.22E-001	-7.29E+000	3.02E-003	2.11E-002
57799	RAB40C	7.28	6.49E-001	7.28E+000	-2.52E-001	-2.33E+000	-2.59E-004	1.85E-003
5360	PLTP	7.28	-3.24E-002	-2.80E-001	-6.13E-001	-7.28E+000	5.29E-004	3.81E-003
10401	PIAS3	7.28	6.54E-001	7.28E+000	-8.44E-002	-7.01E-001	-1.32E-003	9.04E-003
84460	ZMAT1	7.28	6.88E-001	7.28E+000	-2.40E-001	-2.00E+000	-1.66E-003	1.10E-002
6509	SLC1A4	7.28	6.36E-001	7.28E+000	-2.07E-001	-1.84E+000	-1.96E-004	1.40E-003
9743	RICS	7.28	6.39E-001	7.28E+000	1.40E-001	1.23E+000	4.51E-004	3.19E-003
3801	KIFC3	7.28	2.07E-001	1.92E+000	-6.43E-001	-7.28E+000	-7.19E-004	5.19E-003
3198	HOXA1	7.28	2.94E-001	2.51E+000	-6.54E-001	-7.28E+000	1.64E-003	1.09E-002
26048	ZNF500	7.28	6.36E-001	7.28E+000	9.07E-002	8.16E-001	1.51E-003	1.09E-002
517	ATP5G2	7.28	6.19E-001	7.28E+000	-2.68E-001	-2.49E+000	-6.87E-004	5.05E-003
10152	ABI2	7.28	6.41E-001	7.28E+000	-2.15E-003	-2.09E-002	5.91E-004	4.38E-003
81706	PPP1R14C	7.28	6.38E-001	7.28E+000	-2.14E-001	-1.93E+000	-2.61E-005	1.86E-004
51272	BET1L	7.28	6.36E-001	7.28E+000	-3.30E-001	-3.09E+000	2.31E-003	1.67E-002
100128809	LOC100128809	7.27	2.18E-001	2.05E+000	-6.10E-001	-7.27E+000	-1.44E-003	1.02E-002
374969	CCDC23	7.27	6.61E-001	7.27E+000	-2.20E-001	-1.87E+000	-1.39E-003	9.41E-003
135	ADORA2A	7.27	6.31E-001	7.27E+000	-1.32E-001	-1.28E+000	2.74E-003	1.96E-002
9168	TMSB10	7.27	1.35E-001	1.19E+000	-6.04E-001	-7.27E+000	2.08E-003	1.53E-002
57577	KIAA1407	7.27	6.67E-001	7.27E+000	-1.17E-001	-9.22E-001	7.73E-005	4.95E-004
84969	TOX2	7.27	3.69E-001	2.79E+000	-7.35E-001	-7.27E+000	-1.55E-003	9.41E-003
643911	hCG_1815491	7.27	6.21E-001	7.27E+000	-2.04E-003	-1.73E-002	-2.99E-003	2.14E-002
57504	MTA3	7.27	6.40E-001	7.27E+000	-2.29E-001	-2.08E+000	-6.83E-004	4.93E-003
55268	ECHDC2	7.27	6.08E-001	7.27E+000	-3.00E-001	-2.74E+000	-1.76E-003	1.30E-002
168455	FLJ36031	7.27	1.06E-001	8.85E-001	-6.21E-001	-7.27E+000	5.08E-004	3.59E-003
5874	RAB27B	7.27	6.43E-001	7.27E+000	4.27E-002	3.44E-001	5.15E-004	3.46E-003
23433	RHOQ	7.27	3.66E-001	3.04E+000	-6.66E-001	-7.27E+000	4.34E-004	2.94E-003
9342	SNAP29	7.27	6.33E-001	7.27E+000	-2.52E-001	-2.31E+000	-3.09E-004	2.25E-003
57619	SHROOM3	7.27	6.16E-001	7.27E+000	-3.46E-001	-3.09E+000	3.35E-003	2.44E-002
10742	RAI2	7.27	6.66E-001	7.27E+000	-3.84E-001	-3.33E+000	5.55E-004	3.80E-003
55148	C14orf130	7.27	5.99E-001	7.27E+000	-1.56E-001	-1.35E+000	-1.10E-004	8.09E-004
23093	TTLL5	7.27	6.23E-001	7.27E+000	-2.47E-001	-2.19E+000	1.23E-003	8.88E-003
1452	CSNK1A1	7.27	6.05E-001	7.27E+000	-1.93E-001	-1.77E+000	-6.42E-004	4.76E-003
8790	FPGT	7.27	6.72E-001	7.27E+000	-3.86E-001	-3.39E+000	1.46E-004	9.99E-004
123872	LRRC50	7.26	6.60E-001	7.26E+000	-3.62E-001	-3.43E+000	4.31E-003	3.08E-002
133	ADM	7.26	2.88E-002	2.20E-001	-6.28E-001	-7.26E+000	-9.32E-004	6.39E-003
890	CCNA2	7.26	2.61E-001	2.50E+000	-6.60E-001	-7.26E+000	-1.35E-003	9.66E-003
3673	ITGA2	7.26	6.21E-001	7.26E+000	-2.94E-001	-2.69E+000	-3.19E-005	2.30E-004
100132791	RP11-146D12.4	7.26	7.05E-001	7.26E+000	-2.77E-001	-1.92E+000	1.51E-003	9.18E-003
5911	RAP2A	7.26	1.29E-001	1.21E+000	-6.32E-001	-7.26E+000	-2.23E-004	1.63E-003
3600	IL15	7.26	2.91E-001	2.18E+000	-6.60E-001	-7.26E+000	-8.53E-005	5.53E-004
440348	LOC440348	7.26	6.77E-001	7.26E+000	-3.39E-001	-3.46E+000	2.25E-003	1.62E-002
6748	SSR4::KIFC2	7.26	6.30E-001	7.26E+000	-1.15E-001	-1.02E+000	8.91E-005	6.36E-004
9860	LRIG2	7.26	6.42E-001	7.26E+000	-1.48E-001	-1.38E+000	3.64E-004	2.62E-003
29982	NRBF2	7.26	2.56E-001	2.43E+000	-6.52E-001	-7.26E+000	-1.73E-003	1.25E-002
54629	FAM63B	7.26	6.47E-001	7.26E+000	-1.37E-001	-1.08E+000	4.34E-004	2.91E-003
113230	LOC113230	7.26	6.86E-001	7.26E+000	-2.11E-001	-1.58E+000	-3.30E-003	2.11E-002
3588	IL10RB	7.26	2.85E-001	2.63E+000	-6.20E-001	-7.26E+000	-3.66E-004	2.69E-003
5788	PTPRC	7.26	1.53E-001	1.34E+000	-6.34E-001	-7.26E+000	1.29E-005	9.09E-005
30849	PIK3R4	7.26	-4.03E-002	-3.95E-001	-6.49E-001	-7.26E+000	-2.07E-003	1.52E-002
4010	LMX1B	7.26	7.08E-001	7.26E+000	-3.61E-001	-2.48E+000	-9.88E-004	6.01E-003
57415	C3orf14	7.26	6.83E-001	7.26E+000	-4.16E-001	-3.99E+000	1.42E-004	9.81E-004
100129638	LOC100129638	7.26	6.49E-001	7.26E+000	-4.80E-001	-4.19E+000	-1.10E-003	7.43E-003
83547	RILP	7.26	-1.22E-001	-1.04E+000	-6.46E-001	-7.26E+000	-3.31E-004	2.29E-003
158293	FAM120AOS	7.25	6.20E-001	7.25E+000	5.39E-002	5.03E-001	-6.86E-004	4.94E-003
9187	SLC24A1	7.25	6.65E-001	7.25E+000	-1.11E-001	-9.23E-001	1.18E-003	8.02E-003
9915	ARNT2	7.25	6.20E-001	7.25E+000	-3.32E-001	-2.70E+000	-2.36E-003	1.64E-002
51816	CECR1	7.25	2.08E-001	1.94E+000	-6.36E-001	-7.25E+000	-2.26E-003	1.64E-002
158381	LOC158381	7.25	6.06E-001	7.25E+000	3.25E-002	2.94E-001	-5.32E-004	3.95E-003
27092	CACNG4	7.25	6.79E-001	7.25E+000	-3.72E-002	-3.18E-001	-3.29E-005	2.21E-004
131118	DNAJC19	7.25	6.15E-001	7.25E+000	-8.92E-002	-7.52E-001	1.24E-003	8.67E-003
79665	DHX40	7.25	6.38E-001	7.25E+000	-2.20E-001	-2.11E+000	-9.13E-004	6.58E-003
60481	ELOVL5	7.25	6.21E-001	7.25E+000	8.82E-002	8.27E-001	1.53E-004	1.12E-003
51132	RNF12	7.25	4.17E-001	3.73E+000	-6.73E-001	-7.25E+000	3.13E-003	2.17E-002
6293	VPS52	7.25	6.19E-001	7.25E+000	-1.02E-001	-9.26E-001	-5.77E-004	4.20E-003
286167	LOC286167	7.25	6.61E-001	7.25E+000	-2.82E-001	-2.42E+000	2.97E-003	2.02E-002
57515	SERINC1::TXNDC1	7.24	6.35E-001	7.24E+000	-1.82E-001	-1.66E+000	-2.68E-003	1.91E-002
57654	KIAA1530	7.24	6.59E-001	7.24E+000	-3.60E-001	-3.20E+000	-6.21E-004	4.35E-003
9213	XPR1	7.24	6.26E-001	7.24E+000	-4.08E-001	-3.70E+000	-1.40E-003	1.02E-002
23133	PHF8	7.24	6.43E-001	7.24E+000	-1.05E-001	-1.05E+000	1.48E-003	1.08E-002
83439	TCF7L1	7.24	1.41E-001	1.22E+000	-6.06E-001	-7.24E+000	2.75E-003	2.00E-002
84937	ZNRF1	7.24	6.43E-001	7.24E+000	2.82E-002	2.55E-001	6.08E-004	4.34E-003
202451	LOC202451	7.24	6.58E-001	7.24E+000	-8.94E-002	-7.26E-001	-4.82E-004	3.12E-003
9636	ISG15	7.24	5.45E-001	4.81E+000	-6.26E-001	-7.24E+000	-2.62E-003	1.87E-002
245973	ATP6V1C2	7.24	5.45E-002	4.72E-001	-6.26E-001	-7.24E+000	-1.15E-003	8.21E-003
114908	TMEM123	7.24	2.61E-001	2.61E+000	-6.72E-001	-7.24E+000	-3.00E-003	2.18E-002
414	ARSD	7.24	6.45E-001	7.24E+000	-9.53E-002	-8.63E-001	1.25E-003	8.93E-003
29089	UBE2T	7.24	3.77E-001	3.40E+000	-6.48E-001	-7.24E+000	9.08E-004	6.42E-003
24137	KIF4A	7.24	3.56E-001	3.02E+000	-6.81E-001	-7.24E+000	3.28E-004	2.20E-003
148327	CREB3L4	7.24	6.35E-001	7.24E+000	-1.92E-001	-1.75E+000	-6.55E-004	4.73E-003
2000	ELF4	7.24	2.46E-001	2.24E+000	-6.25E-001	-7.24E+000	1.15E-003	8.40E-003
695	BTK	7.24	4.32E-001	3.43E+000	-6.55E-001	-7.24E+000	6.37E-004	4.28E-003
8886	DDX18	7.24	3.73E-001	3.66E+000	-6.32E-001	-7.24E+000	2.25E-004	1.67E-003
51397	COMMD10	7.24	6.35E-001	7.24E+000	-2.96E-001	-2.63E+000	1.86E-003	1.33E-002
54953	C1orf27	7.24	6.37E-001	7.24E+000	-3.31E-001	-2.90E+000	7.33E-004	5.18E-003
114569	MAL2	7.23	6.20E-001	7.23E+000	-3.71E-001	-3.46E+000	-8.36E-004	6.14E-003
10551	AGR2	7.23	6.09E-001	7.23E+000	-2.14E-001	-1.76E+000	-3.81E-004	2.72E-003
9114	ATP6V0D1	7.23	2.90E-001	2.67E+000	-6.32E-001	-7.23E+000	-3.03E-003	2.18E-002
6548	SLC9A1	7.23	6.42E-001	7.23E+000	-2.06E-001	-1.81E+000	-1.82E-003	1.27E-002
10437	IFI30	7.23	-6.24E-002	-5.85E-001	-6.18E-001	-7.23E+000	-1.05E-004	7.79E-004
8204	NRIP1	7.23	6.01E-001	7.23E+000	-3.39E-001	-2.97E+000	-4.81E-004	3.47E-003
11344	TWF2	7.23	3.52E-001	3.38E+000	-6.25E-001	-7.23E+000	-9.98E-006	7.34E-005
6337	SCNN1A	7.23	6.57E-001	7.23E+000	-5.17E-002	-5.04E-001	2.66E-004	1.90E-003
29799	YPEL1	7.23	6.42E-001	7.23E+000	-2.42E-001	-2.04E+000	1.20E-003	8.35E-003
4485	MST1	7.23	6.41E-001	7.23E+000	-4.20E-001	-3.52E+000	-2.03E-004	1.39E-003
2882	GPX7	7.23	2.81E-001	2.64E+000	-6.41E-001	-7.23E+000	-4.71E-004	3.36E-003
114932	MRFAP1L1	7.23	6.20E-001	7.23E+000	7.85E-002	6.98E-001	5.99E-004	4.28E-003
3625	INHBB::GRN	7.23	1.83E-001	1.76E+000	-6.31E-001	-7.23E+000	1.50E-003	1.09E-002
57553	MICAL3	7.22	3.62E-001	3.30E+000	-6.68E-001	-7.22E+000	8.84E-004	6.12E-003
7412	VCAM1	7.22	2.32E-001	2.05E+000	-6.31E-001	-7.22E+000	-1.14E-003	8.12E-003
55251	PCMTD2	7.22	6.39E-001	7.22E+000	2.29E-002	1.87E-001	-3.60E-004	2.47E-003
717	C2	7.22	2.12E-001	2.05E+000	-6.43E-001	-7.22E+000	1.24E-004	9.14E-004
3702	ITK	7.22	4.07E-001	3.10E+000	-7.22E-001	-7.22E+000	3.33E-004	2.05E-003
567	B2M	7.22	4.14E-001	4.08E+000	-6.59E-001	-7.22E+000	-1.63E-003	1.18E-002
23199	KIAA0182::SLC12A9	7.22	6.21E-001	7.22E+000	-3.10E-001	-2.82E+000	2.43E-003	1.77E-002
11117	EMILIN1	7.22	3.88E-001	3.32E+000	-6.31E-001	-7.22E+000	1.14E-004	8.03E-004
55112	WDR60	7.22	6.24E-001	7.22E+000	-3.15E-001	-2.64E+000	-8.14E-004	5.76E-003
55672	NBPF1	7.22	2.26E-001	2.11E+000	-6.38E-001	-7.22E+000	5.11E-004	3.68E-003
284702	LOC284702	7.22	6.82E-001	7.22E+000	-3.12E-001	-3.08E+000	4.12E-004	2.94E-003
3516	RBPJ	7.22	4.08E-001	4.08E+000	-6.48E-001	-7.22E+000	5.36E-004	3.98E-003
10902	BRD8	7.22	6.06E-001	7.22E+000	-1.53E-001	-1.39E+000	1.28E-003	9.42E-003
57698	KIAA1598	7.22	6.56E-001	7.22E+000	-3.97E-001	-3.87E+000	-1.97E-003	1.44E-002
387103	C6orf173	7.22	2.50E-001	2.15E+000	-6.46E-001	-7.22E+000	-3.04E-003	2.11E-002
90780	PYGO2	7.22	6.53E-001	7.22E+000	-3.25E-001	-3.13E+000	2.07E-003	1.50E-002
7163	TPD52	7.22	6.17E-001	7.22E+000	-3.28E-001	-3.06E+000	1.68E-003	1.25E-002
558	AXL	7.22	6.28E-001	7.22E+000	-2.07E-001	-1.94E+000	1.59E-003	1.17E-002
88745	C6orf153	7.22	6.10E-001	7.22E+000	-4.23E-001	-3.83E+000	-9.01E-004	6.62E-003
64787	EPS8L2	7.21	6.28E-001	7.21E+000	-2.23E-001	-2.13E+000	7.85E-004	5.77E-003
5733	PTGER3	7.21	6.26E-001	7.21E+000	-3.18E-001	-2.86E+000	-1.78E-003	1.25E-002
54502	RBM47	7.21	6.33E-001	7.21E+000	1.05E-001	9.24E-001	-6.10E-004	4.32E-003
284309	ZNF776	7.21	6.33E-001	7.21E+000	1.66E-001	1.54E+000	2.28E-004	1.66E-003
732253	TDRG1	7.21	5.68E-001	7.21E+000	-1.82E-001	-1.45E+000	1.01E-003	7.38E-003
140710	C20orf117	7.21	6.07E-001	7.21E+000	-1.80E-001	-1.53E+000	7.07E-003	5.10E-002
6404	SELPLG	7.21	3.62E-001	3.16E+000	-6.42E-001	-7.21E+000	1.31E-003	9.15E-003
663	BNIP2	7.21	3.19E-001	2.82E+000	-6.35E-001	-7.21E+000	4.57E-004	3.20E-003
94122	SYTL5	7.21	7.56E-001	7.21E+000	-4.85E-001	-3.59E+000	7.52E-004	4.45E-003
5037	PEBP1	7.21	6.25E-001	7.21E+000	-2.78E-001	-2.68E+000	-6.65E-004	4.93E-003
81545	FBXO38	7.21	6.42E-001	7.21E+000	-3.61E-001	-3.48E+000	-2.41E-003	1.76E-002
54093	SETD4	7.21	6.18E-001	7.21E+000	-2.33E-001	-1.91E+000	2.02E-003	1.42E-002
10202	DHRS2	7.21	6.58E-001	7.21E+000	-4.07E-001	-3.26E+000	-2.72E-004	1.80E-003
2534	FYN	7.21	1.49E-001	1.39E+000	-6.35E-001	-7.21E+000	-1.65E-004	1.19E-003
10671	DCTN6	7.21	6.03E-001	7.21E+000	-3.25E-001	-2.90E+000	2.43E-003	1.79E-002
400027	LOC400027	7.21	6.47E-001	7.21E+000	-2.41E-003	-2.30E-002	-1.15E-004	8.22E-004
942	CD86	7.21	-4.32E-002	-3.23E-001	-6.61E-001	-7.21E+000	1.68E-003	1.08E-002
11240	PADI2	7.21	4.11E-001	3.65E+000	-6.35E-001	-7.21E+000	-9.69E-004	6.85E-003
54849	DEF8	7.21	2.28E-001	2.28E+000	-6.69E-001	-7.21E+000	-2.39E-003	1.74E-002
3909	LAMA3	7.21	7.03E-001	7.21E+000	-2.06E-001	-1.73E+000	4.19E-003	2.75E-002
116461	C1orf19	7.21	6.42E-001	7.21E+000	-3.03E-001	-2.85E+000	1.41E-004	9.98E-004
255520	ELMOD2	7.2	6.78E-001	7.20E+000	-3.29E-001	-3.00E+000	-5.20E-004	3.60E-003
1536	CYBB	7.2	-1.09E-001	-1.01E+000	-6.15E-001	-7.20E+000	1.95E-005	1.42E-004
4701	NDUFA7	7.2	6.11E-001	7.20E+000	-2.89E-001	-2.73E+000	-3.43E-004	2.52E-003
51495	PTPLAD1	7.2	6.04E-001	7.20E+000	-6.02E-002	-5.45E-001	5.26E-004	3.90E-003
142678	MIB2	7.2	6.84E-001	7.20E+000	-3.08E-001	-2.72E+000	-1.46E-003	9.90E-003
10103	TSPAN1	7.2	6.60E-001	7.20E+000	-7.93E-002	-6.24E-001	5.86E-004	3.88E-003
4524	MTHFR	7.2	6.36E-001	7.20E+000	-2.90E-001	-2.51E+000	1.26E-003	8.35E-003
11138	TBC1D8	7.2	6.52E-001	7.20E+000	-4.47E-001	-3.76E+000	-6.36E-004	4.36E-003
147111	NOTUM	7.2	3.24E-001	2.88E+000	-6.80E-001	-7.20E+000	-1.66E-003	1.13E-002
1736	DKC1	7.2	4.73E-001	4.66E+000	-6.31E-001	-7.20E+000	1.63E-003	1.20E-002
6489	ST8SIA1	7.2	-2.59E-002	-2.12E-001	-6.77E-001	-7.20E+000	8.98E-004	5.95E-003
11059	WWP1	7.2	5.98E-001	7.20E+000	5.53E-002	4.59E-001	8.40E-004	6.06E-003
5286	PIK3C2A	7.2	6.20E-001	7.20E+000	-4.02E-001	-3.69E+000	4.94E-005	3.60E-004
2970	GTF2IP1	7.2	6.49E-001	7.20E+000	-3.84E-001	-3.37E+000	1.83E-004	1.27E-003
3669	ISG20	7.2	4.52E-001	4.19E+000	-6.36E-001	-7.20E+000	2.70E-005	1.95E-004
23564	DDAH2	7.2	6.68E-001	7.20E+000	-4.34E-001	-3.83E+000	1.77E-003	1.21E-002
80129	C6orf97	7.2	6.57E-001	7.20E+000	5.39E-002	4.00E-001	4.53E-003	2.94E-002
646360	hCG_25653	7.2	6.41E-001	7.20E+000	5.71E-002	4.20E-001	1.98E-003	1.30E-002
23678	SGK3	7.19	6.62E-001	7.19E+000	-3.41E-001	-3.36E+000	3.25E-004	2.32E-003
149563	C1orf64	7.19	6.80E-001	7.19E+000	5.68E-002	4.25E-001	-5.80E-004	3.67E-003
6120	RPE	7.19	2.06E-001	2.03E+000	-6.33E-001	-7.19E+000	-1.36E-003	1.01E-002
10500	SEMA6C	7.19	4.00E-001	3.27E+000	-6.51E-001	-7.19E+000	1.06E-003	7.20E-003
5641	LGMN	7.19	1.44E-001	1.22E+000	-5.85E-001	-7.19E+000	7.62E-003	5.60E-002
9117	SEC22C	7.19	6.80E-001	7.19E+000	-4.77E-001	-4.48E+000	-2.29E-004	1.60E-003
9641	IKBKE	7.19	1.72E-001	1.57E+000	-6.33E-001	-7.19E+000	3.55E-003	2.53E-002
51430	C1orf9	7.19	6.26E-001	7.19E+000	-3.20E-001	-2.95E+000	-1.54E-003	1.12E-002
222161	DKFZp586I1420	7.19	6.36E-001	7.19E+000	-4.37E-001	-4.19E+000	2.85E-003	2.10E-002
84279	C2orf7	7.19	1.68E-001	1.42E+000	-6.68E-001	-7.19E+000	-2.15E-003	1.43E-002
421	ARVCF	7.19	6.51E-001	7.19E+000	-4.29E-001	-3.76E+000	5.42E-003	3.64E-002
203522	DDX26B	7.19	2.45E-001	2.22E+000	-6.28E-001	-7.19E+000	-2.50E-003	1.81E-002
134145	LOC134145	7.19	6.56E-001	7.19E+000	-1.19E-001	-1.13E+000	-3.23E-003	2.31E-002
91689	C22orf32	7.19	6.16E-001	7.19E+000	-4.38E-001	-4.08E+000	-5.26E-004	3.86E-003
51005	AMDHD2	7.19	6.14E-001	7.19E+000	8.96E-003	8.06E-002	-1.35E-003	9.73E-003
120103	SLC36A4	7.19	2.12E-001	1.81E+000	-6.40E-001	-7.19E+000	-1.08E-003	7.05E-003
91	ACVR1B	7.19	6.09E-001	7.19E+000	-3.34E-001	-2.90E+000	9.25E-005	6.67E-004
5912	RAP2B	7.19	2.27E-002	1.76E-001	-5.77E-001	-7.19E+000	6.64E-004	4.79E-003
5616	PRKY	7.18	3.73E-001	3.21E+000	-6.35E-001	-7.18E+000	-1.87E-003	1.31E-002
8334	HIST1H2AC	7.18	6.25E-001	7.18E+000	-2.21E-001	-2.11E+000	3.61E-003	2.63E-002
728661	RP11-345P4.4	7.18	6.23E-001	7.18E+000	-3.44E-001	-3.06E+000	6.92E-004	4.95E-003
83719	YPEL3	7.18	6.03E-001	7.18E+000	1.23E-002	1.11E-001	-7.72E-004	5.67E-003
1889	ECE1	7.18	5.92E-001	7.18E+000	-3.13E-001	-2.75E+000	-6.21E-005	4.56E-004
4085	MAD2L1	7.18	4.45E-001	4.20E+000	-6.30E-001	-7.18E+000	-1.09E-003	7.79E-003
1183	CLCN4	7.18	2.64E-001	2.33E+000	-6.64E-001	-7.18E+000	1.88E-004	1.23E-003
195827	C9orf21	7.18	1.71E-001	1.50E+000	-6.50E-001	-7.18E+000	1.33E-003	9.10E-003
57572	DOCK6	7.18	6.55E-001	7.18E+000	-2.61E-001	-2.39E+000	7.42E-004	5.19E-003
1051	CEBPB	7.18	-1.35E-001	-9.54E-001	-7.14E-001	-7.18E+000	-2.19E-003	1.31E-002
54881	TEX10	7.18	2.97E-001	2.62E+000	-6.30E-001	-7.18E+000	-4.08E-003	2.91E-002
55647	RAB20	7.18	5.08E-001	4.40E+000	-6.27E-001	-7.18E+000	-7.64E-004	5.30E-003
57630	SH3RF1	7.18	6.18E-001	7.18E+000	-4.89E-002	-4.27E-001	2.81E-003	1.99E-002
55890	GPRC5C	7.18	6.52E-001	7.18E+000	-5.00E-001	-4.53E+000	4.95E-003	3.39E-002
3344	FOXN2	7.18	-6.90E-002	-5.93E-001	-6.20E-001	-7.18E+000	-9.06E-005	6.47E-004
10521	DDX17	7.18	5.92E-001	7.18E+000	8.07E-002	7.22E-001	1.55E-003	1.14E-002
51247	PAIP2	7.18	5.92E-001	7.18E+000	-2.68E-001	-2.35E+000	-3.40E-003	2.50E-002
6723	SRM	7.17	4.91E-001	4.86E+000	-6.34E-001	-7.17E+000	-3.57E-004	2.60E-003
124976	SPNS2::MYBBP1A	7.17	3.62E-001	3.36E+000	-6.42E-001	-7.17E+000	-1.74E-004	1.24E-003
348	APOE	7.17	1.40E-001	1.28E+000	-6.24E-001	-7.17E+000	-1.13E-003	8.20E-003
9633	MTL5	7.17	6.87E-001	7.17E+000	-2.36E-001	-1.87E+000	1.41E-003	9.03E-003
10129	FRY	7.17	6.81E-001	7.17E+000	-5.46E-001	-4.97E+000	-8.12E-003	5.45E-002
267	AMFR	7.17	6.17E-001	7.17E+000	-5.03E-002	-4.55E-001	-9.33E-004	6.66E-003
8337	HIST2H2AA3	7.17	6.37E-001	7.17E+000	-3.07E-001	-2.87E+000	2.64E-003	1.90E-002
7033	TFF3	7.17	6.22E-001	7.17E+000	-1.64E-001	-1.35E+000	-1.08E-003	7.56E-003
51200	CPA4	7.17	2.82E-001	2.35E+000	-6.78E-001	-7.17E+000	4.22E-004	2.73E-003
5937	RBMS1	7.17	-5.18E-002	-4.78E-001	-6.36E-001	-7.17E+000	2.14E-003	1.53E-002
54558	SPATA6	7.17	6.87E-001	7.17E+000	-2.09E-001	-1.45E+000	4.03E-003	2.49E-002
3615	IMPDH2	7.17	6.22E-001	7.17E+000	-3.73E-001	-3.41E+000	-1.11E-004	7.83E-004
274	BIN1	7.17	1.78E-002	1.71E-001	-6.24E-001	-7.17E+000	-6.08E-005	4.51E-004
27237	ARHGEF16	7.17	6.36E-001	7.17E+000	-1.74E-002	-1.53E-001	-3.37E-005	2.36E-004
6992	PPP1R11	7.17	5.93E-001	7.17E+000	-3.05E-001	-2.72E+000	3.80E-003	2.82E-002
898	CCNE1	7.17	1.23E-002	1.03E-001	-6.44E-001	-7.17E+000	2.36E-004	1.57E-003
55249	YY1AP1	7.17	6.80E-001	7.17E+000	-4.06E-001	-3.81E+000	-1.03E-003	7.11E-003
5293	PIK3CD	7.17	-1.28E-001	-1.04E+000	-6.33E-001	-7.17E+000	8.74E-004	5.99E-003
10564	ARFGEF2	7.17	6.21E-001	7.17E+000	1.23E-001	1.11E+000	-2.10E-004	1.51E-003
4254	KITLG	7.17	6.52E-001	7.17E+000	-2.28E-001	-2.13E+000	-1.76E-003	1.25E-002
80896	NPL	7.17	2.68E-001	2.41E+000	-6.57E-001	-7.17E+000	-9.50E-004	6.58E-003
80315	CPEB4	7.17	6.41E-001	7.17E+000	-4.89E-001	-4.51E+000	1.32E-003	9.02E-003
3017	HIST1H2BD	7.17	6.28E-001	7.17E+000	-3.87E-001	-3.63E+000	-6.93E-004	5.05E-003
51380	CSAD	7.16	6.38E-001	7.16E+000	-2.24E-001	-1.77E+000	-3.39E-003	2.25E-002
286676	ILDR1	7.16	6.60E-001	7.16E+000	-1.58E-001	-1.14E+000	6.48E-005	4.15E-004
89941	RHOT2	7.16	6.19E-001	7.16E+000	-1.47E-001	-1.28E+000	8.22E-003	5.81E-002
11040	PIM2	7.16	9.49E-002	8.33E-001	-6.38E-001	-7.16E+000	-2.99E-003	2.09E-002
3188	HNRNPH2	7.16	6.26E-001	7.16E+000	-3.65E-001	-3.52E+000	-2.40E-004	1.78E-003
23461	ABCA5	7.16	6.05E-001	7.16E+000	-1.67E-001	-1.45E+000	1.93E-003	1.39E-002
2776	GNAQ	7.16	6.46E-001	7.16E+000	-3.80E-001	-3.68E+000	-6.81E-004	4.86E-003
5569	PKIA	7.16	2.77E-001	2.34E+000	-6.62E-001	-7.16E+000	-2.40E-003	1.50E-002
2317	FLNB	7.16	5.95E-001	7.16E+000	-7.67E-002	-6.81E-001	1.61E-004	1.19E-003
151987	PPP4R2	7.16	6.21E-001	7.16E+000	-4.05E-001	-3.57E+000	-3.10E-004	2.22E-003
10096	ACTR3	7.16	-3.39E-002	-3.14E-001	-6.09E-001	-7.16E+000	1.55E-003	1.13E-002
9917	FAM20B	7.16	6.59E-001	7.16E+000	-2.88E-001	-2.85E+000	-1.81E-004	1.31E-003
10614	HEXIM1	7.16	6.14E-001	7.16E+000	-1.69E-001	-1.55E+000	-1.85E-003	1.35E-002
162073	LOC162073	7.16	6.30E-001	7.16E+000	-3.73E-001	-3.58E+000	-1.65E-004	1.21E-003
8495	PPFIBP2	7.16	6.45E-001	7.16E+000	-2.04E-001	-2.00E+000	-1.88E-004	1.37E-003
10477	UBE2E3	7.16	2.85E-001	2.71E+000	-6.14E-001	-7.16E+000	2.61E-003	1.94E-002
375056	MIA3	7.16	6.12E-001	7.16E+000	-3.98E-001	-3.31E+000	2.23E-003	1.56E-002
7730	ZNF177	7.16	6.59E-001	7.16E+000	-4.17E-001	-3.23E+000	-1.58E-003	9.88E-003
828	CAPS	7.16	5.82E-001	7.16E+000	5.87E-002	4.70E-001	-3.19E-004	2.30E-003
958	CD40::IGF1R	7.16	3.48E-001	3.25E+000	-6.51E-001	-7.16E+000	-7.59E-004	5.42E-003
81533	ITFG1	7.16	6.67E-001	7.16E+000	-4.72E-001	-4.53E+000	1.80E-004	1.27E-003
920	CD4	7.16	3.20E-001	3.02E+000	-6.35E-001	-7.16E+000	8.43E-004	6.14E-003
23228	PLCL2	7.16	-1.14E-001	-9.14E-001	-6.59E-001	-7.16E+000	-1.23E-003	8.13E-003
9877	ZC3H11A	7.15	5.84E-001	7.15E+000	-2.12E-001	-1.79E+000	-6.30E-004	4.63E-003
10111	RAD50	7.15	6.40E-001	7.15E+000	-7.31E-002	-6.03E-001	-1.46E-003	1.00E-002
64778	FNDC3B	7.15	3.70E-001	3.37E+000	-6.05E-001	-7.15E+000	-2.88E-003	2.11E-002
197	AHSG	7.15	3.66E-001	3.32E+000	-6.67E-001	-7.15E+000	-2.87E-004	1.99E-003
323	APBB2	7.15	5.86E-001	7.15E+000	-1.72E-001	-1.44E+000	1.82E-003	1.27E-002
7162	TPBG	7.15	6.22E-001	7.15E+000	-2.23E-001	-1.98E+000	6.83E-004	4.88E-003
127262	TPRG1L	7.15	6.20E-001	7.15E+000	-3.67E-001	-3.52E+000	3.61E-004	2.67E-003
9595	PSCDBP	7.15	1.36E-001	1.10E+000	-6.35E-001	-7.15E+000	8.85E-004	6.07E-003
93380	TMEM32	7.15	-8.23E-002	-6.93E-001	-6.11E-001	-7.15E+000	-4.70E-004	3.32E-003
29899	GPSM2	7.15	4.07E-001	3.66E+000	-6.61E-001	-7.15E+000	2.09E-003	1.45E-002
79719	FLJ11506	7.15	6.11E-001	7.15E+000	-3.75E-001	-3.38E+000	1.04E-003	7.57E-003
91754	NEK9	7.15	6.13E-001	7.15E+000	3.02E-002	2.80E-001	5.08E-005	3.73E-004
26524	LATS2	7.15	3.95E-001	3.92E+000	-6.67E-001	-7.15E+000	7.99E-004	5.70E-003
10188	TNK2	7.15	6.15E-001	7.15E+000	3.43E-002	3.18E-001	-2.92E-004	2.15E-003
5094	PCBP2	7.15	6.00E-001	7.15E+000	-2.87E-001	-2.60E+000	-6.20E-005	4.56E-004
79866	C13orf34	7.15	3.35E-001	3.40E+000	-6.53E-001	-7.15E+000	1.57E-003	1.15E-002
11065	UBE2C	7.15	3.87E-001	3.85E+000	-6.44E-001	-7.15E+000	-1.95E-003	1.43E-002
5583	PRKCH	7.15	3.18E-001	2.83E+000	-6.27E-001	-7.15E+000	-1.52E-003	1.06E-002
5825	ABCD3::RSU1	7.15	2.80E-001	2.50E+000	-5.93E-001	-7.15E+000	-1.56E-006	1.13E-005
9491	PSMF1	7.15	6.08E-001	7.15E+000	-2.73E-001	-2.32E+000	-7.06E-004	5.04E-003
10644	IGF2BP2	7.15	2.73E-001	2.20E+000	-7.07E-001	-7.15E+000	1.54E-003	9.75E-003
2313	FLI1	7.15	-1.10E-001	-9.57E-001	-5.87E-001	-7.15E+000	-7.53E-005	5.53E-004
10659	CUGBP2	7.14	1.60E-001	1.46E+000	-6.34E-001	-7.14E+000	-2.31E-003	1.65E-002
7852	CXCR4	7.14	1.09E-001	9.59E-001	-5.99E-001	-7.14E+000	-2.80E-004	2.04E-003
55589	BMP2K::LOC100130356	7.14	6.13E-001	7.14E+000	-3.91E-001	-3.32E+000	-9.84E-004	7.02E-003
65117	RSRC2	7.14	6.31E-001	7.14E+000	-3.96E-001	-3.63E+000	-4.61E-004	3.29E-003
7535	ZAP70	7.14	2.10E-001	1.92E+000	-7.18E-001	-7.14E+000	2.37E-003	1.55E-002
92840	REEP6	7.14	6.52E-001	7.14E+000	-3.55E-001	-3.40E+000	-2.28E-003	1.64E-002
55765	C1orf106	7.14	3.51E-001	3.20E+000	-6.52E-001	-7.14E+000	-3.71E-005	2.57E-004
11340	EXOSC8	7.14	3.36E-001	3.46E+000	-6.69E-001	-7.14E+000	-1.05E-004	7.70E-004
472	ATM	7.14	4.02E-001	3.66E+000	-6.31E-001	-7.14E+000	5.63E-004	4.02E-003
6478	SIAH2	7.14	6.36E-001	7.14E+000	-1.93E-001	-1.87E+000	9.19E-006	6.62E-005
8809	IL18R1	7.14	3.13E-001	2.84E+000	-6.41E-001	-7.14E+000	1.40E-003	9.69E-003
54332	GDAP1	7.14	6.51E-001	7.14E+000	3.79E-002	3.13E-001	-2.60E-004	1.74E-003
3916	LAMP1	7.13	6.21E-001	7.13E+000	-2.13E-001	-1.73E+000	7.38E-004	5.11E-003
3101	HK3	7.13	1.99E-001	1.53E+000	-7.00E-001	-7.13E+000	-3.36E-004	2.10E-003
9318	COPS2	7.13	6.68E-001	7.13E+000	-3.68E-001	-3.69E+000	-1.73E-004	1.23E-003
23210	JMJD6	7.13	2.10E-001	1.78E+000	-6.16E-001	-7.13E+000	1.47E-003	1.04E-002
6748	SSR4	7.13	2.90E-001	2.61E+000	-6.07E-001	-7.13E+000	1.77E-003	1.29E-002
1047	CLGN	7.13	6.51E-001	7.13E+000	-3.31E-001	-3.14E+000	-2.02E-004	1.44E-003
58493	C9orf80	7.13	6.43E-001	7.13E+000	-3.90E-001	-3.62E+000	-1.98E-003	1.42E-002
56994	CHPT1	7.13	6.05E-001	7.13E+000	-3.84E-001	-3.57E+000	5.41E-003	4.02E-002
1063	CENPF	7.13	4.51E-001	4.39E+000	-6.38E-001	-7.13E+000	-3.03E-003	2.23E-002
8722	CTSF	7.13	6.46E-001	7.13E+000	-1.64E-001	-1.38E+000	-6.78E-004	4.65E-003
6477	SIAH1	7.13	6.05E-001	7.13E+000	-3.14E-001	-2.77E+000	-1.59E-003	1.13E-002
167153	PAPD4	7.13	6.30E-001	7.13E+000	-3.46E-001	-3.09E+000	3.10E-005	2.17E-004
6421	SFPQ	7.13	5.94E-001	7.13E+000	-1.06E-001	-9.28E-001	9.51E-004	6.86E-003
23647	ARFIP2	7.13	6.30E-001	7.13E+000	4.32E-002	4.07E-001	3.27E-004	2.38E-003
89765	RSPH1	7.13	6.65E-001	7.13E+000	9.86E-002	8.25E-001	2.76E-004	1.83E-003
2305	FOXM1	7.13	3.87E-001	3.48E+000	-5.96E-001	-7.13E+000	1.90E-003	1.40E-002
22885	ABLIM3	7.13	6.00E-001	7.13E+000	-1.29E-001	-1.06E+000	-1.92E-003	1.36E-002
3113	HLA-DPA1	7.13	3.05E-001	2.81E+000	-6.16E-001	-7.13E+000	-7.73E-004	5.63E-003
221443	C6orf130	7.13	6.13E-001	7.13E+000	-3.47E-001	-3.10E+000	-5.13E-004	3.70E-003
3295	HSD17B4	7.13	6.18E-001	7.13E+000	4.78E-002	4.43E-001	-1.48E-003	1.07E-002
79709	GLT25D1	7.13	2.52E-001	2.33E+000	-6.23E-001	-7.13E+000	4.56E-004	3.22E-003
5158	PDE6B	7.13	6.83E-001	7.13E+000	-4.05E-001	-3.43E+000	-1.69E-005	1.12E-004
26973	CHORDC1	7.12	2.98E-001	2.67E+000	-6.15E-001	-7.12E+000	1.43E-003	1.03E-002
80759	KHDC1	7.12	5.11E-001	4.15E+000	-6.73E-001	-7.12E+000	8.86E-004	5.81E-003
8573	CASK	7.12	6.15E-001	7.12E+000	-3.81E-001	-3.65E+000	-4.38E-003	3.25E-002
3340	NDST1	7.12	-8.95E-002	-7.54E-001	-5.90E-001	-7.12E+000	-1.23E-003	8.79E-003
10314	LANCL1	7.12	3.19E-001	2.47E+000	-6.98E-001	-7.12E+000	3.94E-004	2.46E-003
9020	MAP3K14	7.12	3.85E-001	3.73E+000	-6.42E-001	-7.12E+000	9.48E-004	6.90E-003
84881	RPUSD4	7.12	6.32E-001	7.12E+000	-2.41E-001	-2.28E+000	-1.57E-003	1.13E-002
2746	GLUD1	7.12	6.29E-001	7.12E+000	2.43E-002	2.28E-001	-3.76E-005	2.71E-004
4179	CD46	7.12	6.20E-001	7.12E+000	-2.95E-001	-2.67E+000	-1.59E-003	1.13E-002
166968	MIER3	7.12	6.13E-001	7.12E+000	-1.46E-001	-1.26E+000	-1.10E-003	7.69E-003
9371	KIF3B	7.12	6.34E-001	7.12E+000	-3.15E-001	-2.82E+000	-1.08E-003	7.58E-003
7087	ICAM5	7.12	7.05E-001	7.12E+000	-5.06E-001	-3.89E+000	9.61E-004	6.00E-003
56204	KIAA1370	7.12	6.31E-001	7.12E+000	-1.25E-001	-1.19E+000	3.06E-004	2.16E-003
3002	GZMB	7.12	2.94E-001	2.06E+000	-7.19E-001	-7.12E+000	-9.61E-006	5.69E-005
55900	ZNF302	7.12	6.36E-001	7.12E+000	6.48E-002	6.08E-001	7.86E-004	5.66E-003
4886	NPY1R	7.12	7.01E-001	7.12E+000	-1.82E-002	-1.54E-001	3.54E-003	2.30E-002
23138	N4BP3	7.12	6.36E-001	7.12E+000	-8.09E-002	-6.11E-001	3.48E-003	2.26E-002
3423	IDS	7.11	6.22E-001	7.11E+000	-1.21E-001	-1.03E+000	-1.07E-003	7.58E-003
96459	FNIP1	7.11	6.26E-001	7.11E+000	-1.59E-001	-1.41E+000	2.19E-004	1.56E-003
23397	NCAPH	7.11	2.34E-001	1.89E+000	-6.63E-001	-7.11E+000	3.37E-003	2.21E-002
7447	VSNL1	7.11	2.55E-001	2.38E+000	-6.31E-001	-7.11E+000	-1.10E-003	7.86E-003
283232	TMEM80	7.11	5.91E-001	7.11E+000	-1.22E-001	-1.04E+000	3.37E-004	2.45E-003
2184	FAH	7.11	6.58E-001	7.11E+000	-5.43E-001	-5.62E+000	5.27E-003	3.91E-002
140890	SFRS12	7.11	6.52E-001	7.11E+000	-1.23E-001	-1.16E+000	1.34E-003	9.45E-003
7127	TNFAIP2	7.11	4.54E-001	4.41E+000	-6.49E-001	-7.11E+000	5.53E-003	3.83E-002
160418	TMTC3	7.11	5.75E-001	7.11E+000	-2.02E-001	-1.65E+000	1.24E-003	9.04E-003
3566	IL4R	7.11	5.34E-001	4.96E+000	-6.49E-001	-7.11E+000	6.65E-004	4.61E-003
8751	ADAM15	7.11	4.36E-001	3.82E+000	-5.86E-001	-7.11E+000	9.57E-004	7.10E-003
6503	SLA	7.11	9.12E-002	8.35E-001	-6.41E-001	-7.11E+000	-4.92E-004	3.48E-003
6472	SHMT2	7.11	2.60E-001	2.68E+000	-6.57E-001	-7.11E+000	6.86E-004	5.08E-003
81669	CCNL2	7.11	6.31E-001	7.11E+000	-2.93E-001	-2.79E+000	-7.16E-004	5.16E-003
57633	LRRN1	7.11	6.24E-001	7.11E+000	-3.57E-001	-3.35E+000	-1.25E-004	8.86E-004
25766	PRPF40B	7.11	6.60E-001	7.11E+000	-3.39E-001	-2.88E+000	2.21E-003	1.50E-002
114971	PTPMT1	7.11	6.26E-001	7.11E+000	-1.90E-001	-1.78E+000	-7.33E-004	5.34E-003
10171	RCL1	7.11	3.94E-001	3.84E+000	-6.31E-001	-7.11E+000	-2.67E-003	1.96E-002
7439	BEST1	7.11	3.34E-001	2.99E+000	-6.31E-001	-7.11E+000	2.84E-003	1.99E-002
977	CD151	7.11	6.28E-001	7.11E+000	-1.63E-001	-1.62E+000	-1.41E-003	1.05E-002
202781	LOC202781	7.11	6.23E-001	7.11E+000	-1.49E-001	-1.14E+000	-3.33E-004	2.26E-003
3459	IFNGR1	7.11	-8.00E-003	-7.11E-002	-6.03E-001	-7.11E+000	-2.49E-003	1.81E-002
55204	GOLPH3L	7.11	6.28E-001	7.11E+000	-5.28E-001	-4.81E+000	2.30E-003	1.64E-002
8123	PAR5	7.11	-8.03E-003	-7.23E-002	-5.88E-001	-7.11E+000	-1.81E-004	1.34E-003
83543	C9orf58	7.11	5.70E-002	4.59E-001	-6.63E-001	-7.11E+000	-6.70E-004	4.40E-003
29903	CCDC106	7.11	6.54E-001	7.11E+000	-3.24E-001	-2.94E+000	2.87E-004	2.01E-003
51029	FAM152A	7.11	4.07E-001	3.91E+000	-6.28E-001	-7.11E+000	-2.23E-005	1.64E-004
1593	CYP27A1	7.11	3.65E-002	3.48E-001	-6.18E-001	-7.11E+000	-6.96E-004	5.02E-003
5450	POU2AF1	7.11	2.59E-001	2.00E+000	-6.31E-001	-7.11E+000	-9.32E-003	6.25E-002
80303	EFHD1	7.11	6.54E-001	7.11E+000	-2.10E-001	-1.86E+000	-1.44E-003	9.98E-003
638	BIK	7.11	6.46E-001	7.11E+000	-2.21E-001	-1.82E+000	-6.68E-004	4.53E-003
116843	C6orf192	7.1	3.57E-001	3.42E+000	-6.49E-001	-7.10E+000	1.05E-003	7.58E-003
158431	ZNF782	7.1	6.93E-001	7.10E+000	-4.31E-001	-3.63E+000	-9.71E-004	6.29E-003
6844	VAMP2	7.1	5.98E-001	7.10E+000	-2.89E-001	-2.63E+000	-3.39E-003	2.49E-002
6285	S100B	7.1	2.13E-001	1.92E+000	-5.92E-001	-7.10E+000	2.53E-003	1.88E-002
23098	SARM1::SLC46A1	7.1	6.33E-001	7.10E+000	-3.52E-001	-3.01E+000	7.03E-004	4.87E-003
2026	ENO2	7.1	5.92E-001	7.10E+000	-3.85E-001	-3.45E+000	9.87E-004	7.26E-003
414062	CCL3L3	7.1	3.26E-001	2.65E+000	-6.77E-001	-7.10E+000	2.70E-004	1.73E-003
4828	NMB	7.1	-6.77E-002	-6.13E-001	-6.25E-001	-7.10E+000	3.47E-004	2.48E-003
79595	SAP130	7.1	5.03E-001	4.74E+000	-6.20E-001	-7.10E+000	-5.29E-004	3.85E-003
8846	ALKBH1	7.1	3.72E-001	3.59E+000	-6.23E-001	-7.10E+000	-6.73E-003	4.80E-002
29968	PSAT1	7.1	-2.99E-002	-2.22E-001	-6.18E-001	-7.10E+000	-1.25E-003	8.41E-003
22990	PCNX	7.1	3.93E-001	3.71E+000	-6.59E-001	-7.10E+000	2.96E-004	2.09E-003
8517	IKBKG	7.1	4.05E-001	3.66E+000	-6.43E-001	-7.10E+000	-4.11E-003	2.91E-002
3937	LCP2	7.1	4.08E-002	3.46E-001	-6.25E-001	-7.10E+000	1.07E-003	7.50E-003
10713	USP39	7.1	4.14E-001	3.82E+000	-6.02E-001	-7.10E+000	-1.26E-003	9.36E-003
54998	AURKAIP1::CCNL2	7.1	6.08E-001	7.10E+000	-1.52E-001	-1.41E+000	-1.69E-003	1.23E-002
1184	CLCN5	7.1	1.09E-001	8.49E-001	-6.27E-001	-7.10E+000	-4.20E-004	2.82E-003
22909	MTMR15	7.09	6.32E-001	7.09E+000	-4.51E-002	-4.47E-001	2.85E-004	2.10E-003
79666	PLEKHF2	7.09	6.40E-001	7.09E+000	-1.61E-001	-1.43E+000	-1.76E-003	1.23E-002
9368	SLC9A3R1	7.09	6.37E-001	7.09E+000	-3.49E-001	-3.51E+000	-1.54E-003	1.14E-002
79590	MRPL24	7.09	6.29E-001	7.09E+000	-2.04E-001	-1.92E+000	-2.74E-004	1.96E-003
96626	LIMS3	7.09	4.48E-001	4.10E+000	-6.61E-001	-7.09E+000	-2.80E-003	1.92E-002
28966	SNX24	7.09	5.97E-001	7.09E+000	-5.03E-001	-4.33E+000	2.25E-004	1.62E-003
63940	GPSM3	7.09	2.44E-001	2.27E+000	-6.29E-001	-7.09E+000	-2.41E-003	1.74E-002
146857	SLFN13	7.09	3.17E-001	2.33E+000	-6.42E-001	-7.09E+000	3.71E-003	2.43E-002
284233	LOC284233	7.09	6.20E-001	7.09E+000	1.49E-001	9.76E-001	-1.40E-005	9.05E-005
2879	GPX4::C9orf89	7.09	6.24E-001	7.09E+000	-2.79E-001	-2.65E+000	2.03E-004	1.48E-003
8604	SLC25A12	7.09	6.47E-001	7.09E+000	-2.54E-001	-2.18E+000	1.33E-003	9.09E-003
9232	PTTG1	7.09	2.62E-001	2.50E+000	-6.15E-001	-7.09E+000	2.25E-004	1.64E-003
5294	PIK3CG	7.09	2.52E-001	2.01E+000	-6.67E-001	-7.09E+000	-5.59E-004	3.66E-003
3146	HMGB1	7.09	3.74E-001	3.57E+000	-6.22E-001	-7.09E+000	-8.93E-004	6.56E-003
8543	LMO4	7.09	2.74E-001	2.51E+000	-6.39E-001	-7.09E+000	8.51E-004	6.01E-003
54968	TMEM70	7.09	6.47E-001	7.09E+000	-2.15E-001	-1.91E+000	-5.96E-004	4.13E-003
9924	PAN2	7.09	5.95E-001	7.09E+000	-9.34E-003	-7.47E-002	-9.23E-004	6.53E-003
27128	PSCD4	7.09	-1.42E-002	-1.02E-001	-6.24E-001	-7.09E+000	-2.84E-003	1.88E-002
94239	H2AFV	7.09	6.12E-001	7.09E+000	2.31E-002	2.09E-001	2.09E-004	1.52E-003
652968	LOC652968	7.09	6.50E-001	7.09E+000	-5.25E-001	-4.33E+000	4.06E-004	2.72E-003
129607	CMPK2	7.09	5.12E-001	4.49E+000	-6.79E-001	-7.09E+000	-6.73E-003	4.31E-002
7805	LAPTM5	7.09	4.09E-001	3.59E+000	-6.29E-001	-7.09E+000	1.25E-003	8.77E-003
9938	ARHGAP25	7.09	6.04E-002	4.87E-001	-6.31E-001	-7.09E+000	1.40E-003	9.52E-003
23533	PIK3R5	7.09	-3.18E-002	-2.46E-001	-6.17E-001	-7.09E+000	2.94E-004	2.01E-003
8412	BCAR3	7.08	6.19E-001	7.08E+000	-1.70E-001	-1.49E+000	-2.73E-003	1.93E-002
84000	TMPRSS13	7.08	-1.23E-001	-1.01E+000	-5.88E-001	-7.08E+000	2.82E-004	2.01E-003
5775	PTPN4	7.08	6.24E-001	7.08E+000	-4.02E-001	-3.48E+000	2.02E-003	1.43E-002
9695	EDEM1	7.08	5.99E-001	7.08E+000	4.97E-002	4.61E-001	2.02E-003	1.50E-002
92482	LOC92482::PDCD4	7.08	6.26E-001	7.08E+000	-1.86E-001	-1.73E+000	1.04E-003	7.48E-003
84245	MGC3207	7.08	6.33E-001	7.08E+000	-3.27E-001	-3.19E+000	-3.54E-004	2.60E-003
25936	NSL1	7.08	6.44E-001	7.08E+000	-4.65E-001	-4.44E+000	9.59E-004	6.85E-003
139818	DOCK11	7.08	-1.77E-001	-1.65E+000	-6.19E-001	-7.08E+000	2.48E-004	1.81E-003
27235	COQ2	7.08	2.92E-001	2.79E+000	-6.55E-001	-7.08E+000	2.91E-005	2.02E-004
6405	SEMA3F	7.08	6.07E-001	7.08E+000	9.67E-002	8.38E-001	1.85E-004	1.32E-003
51185	CRBN	7.08	6.03E-001	7.08E+000	-1.86E-001	-1.66E+000	1.36E-003	9.55E-003
9462	RASAL2	7.08	2.38E-001	2.09E+000	-6.84E-001	-7.08E+000	1.95E-003	1.29E-002
23173	METAP1	7.08	3.53E-001	3.62E+000	-6.66E-001	-7.08E+000	2.48E-003	1.80E-002
11030	RBPMS	7.08	6.14E-001	7.08E+000	-2.00E-001	-1.90E+000	2.57E-003	1.89E-002
57662	KIAA1543	7.08	6.44E-001	7.08E+000	-1.76E-001	-1.53E+000	5.26E-004	3.64E-003
91272	FAM44B	7.08	6.33E-001	7.08E+000	-2.78E-001	-2.79E+000	1.51E-003	1.12E-002
203328	SUSD3	7.08	6.46E-001	7.08E+000	6.76E-002	5.70E-001	9.78E-004	6.63E-003
3249	HPN	7.08	6.18E-001	7.08E+000	1.16E-001	9.79E-001	-1.53E-004	1.07E-003
873	CBR1	7.08	3.70E-001	3.51E+000	-6.43E-001	-7.08E+000	3.04E-004	2.17E-003
7158	TP53BP1	7.08	6.16E-001	7.08E+000	-2.89E-001	-2.76E+000	-1.96E-003	1.43E-002
23198	PSME4	7.08	3.56E-001	3.28E+000	-6.05E-001	-7.08E+000	1.17E-003	8.62E-003
284058	KIAA1267	7.08	6.05E-001	7.08E+000	1.21E-001	1.05E+000	1.47E-005	1.05E-004
10974	C10orf116	7.08	6.49E-001	7.08E+000	-3.55E-002	-3.43E-001	-1.28E-003	9.18E-003
9569	GTF2IRD1	7.08	6.43E-001	7.08E+000	-4.71E-001	-4.29E+000	2.66E-004	1.84E-003
7456	WIPF1	7.08	4.46E-001	4.46E+000	-6.51E-001	-7.08E+000	2.83E-003	2.06E-002
10160	FARP1	7.08	5.98E-001	7.08E+000	-3.39E-001	-3.11E+000	8.81E-004	6.48E-003
254295	PHYHD1	7.08	6.60E-001	7.08E+000	-3.40E-001	-2.83E+000	-1.43E-003	9.51E-003
646962	UNQ338	7.07	6.00E-001	7.07E+000	-3.65E-001	-3.25E+000	1.19E-003	8.57E-003
2592	GALT	7.07	1.78E-001	1.50E+000	-6.57E-001	-7.07E+000	6.80E-004	4.56E-003
149832	LOC149832	7.07	6.46E-001	7.07E+000	-4.61E-001	-4.23E+000	-7.74E-004	5.36E-003
9812	KIAA0141	7.07	6.00E-001	7.07E+000	-3.33E-001	-3.00E+000	-5.18E-004	3.73E-003
255738	PCSK9	7.07	6.09E-001	7.07E+000	-2.20E-001	-1.94E+000	-1.38E-003	9.77E-003
518	ATP5G3	7.07	3.65E-001	3.46E+000	-6.09E-001	-7.07E+000	-1.48E-003	1.09E-002
83874	TBC1D10A	7.07	6.87E-001	7.07E+000	-3.84E-001	-3.73E+000	-1.07E-003	7.40E-003
167227	DCP2	7.07	6.25E-001	7.07E+000	-4.01E-001	-3.77E+000	6.79E-004	4.65E-003
10062	NR1H3	7.07	2.73E-002	2.35E-001	-6.35E-001	-7.07E+000	-2.03E-003	1.38E-002
56922	MCCC1	7.07	2.30E-001	1.99E+000	-6.11E-001	-7.07E+000	2.63E-003	1.86E-002
196483	FAM86A	7.07	6.02E-001	7.07E+000	-2.47E-001	-2.29E+000	-5.17E-004	3.76E-003
867	CBL::ACIN1	7.07	-5.36E-002	-4.55E-001	-6.16E-001	-7.07E+000	6.92E-004	4.85E-003
497661	C18orf32	7.07	6.27E-001	7.07E+000	-3.84E-001	-3.81E+000	-4.56E-005	3.38E-004
56288	PARD3	7.07	4.68E-001	4.59E+000	-6.46E-001	-7.07E+000	1.78E-003	1.27E-002
57184	C15orf17	7.07	6.20E-001	7.07E+000	-1.38E-001	-1.19E+000	-1.45E-003	1.03E-002
3800	KIF5C	7.07	7.00E-001	7.07E+000	-6.02E-001	-4.85E+000	-2.19E-003	1.33E-002
114876	OSBPL1A	7.07	6.71E-001	7.07E+000	-3.79E-001	-3.49E+000	1.41E-003	9.68E-003
2297	FOXD1	7.07	3.65E-001	3.16E+000	-6.59E-001	-7.07E+000	1.27E-003	8.51E-003
481	ATP1B1	7.07	6.71E-001	7.07E+000	-4.81E-001	-4.33E+000	-9.71E-004	6.65E-003
79730	NSUN7	7.07	6.59E-001	7.07E+000	-2.91E-001	-2.29E+000	7.00E-004	4.59E-003
55859	BEX1	7.07	6.56E-001	7.07E+000	-1.02E-001	-9.31E-001	3.35E-005	2.34E-004
3597	IL13RA1::SF4	7.07	6.56E-001	7.07E+000	-2.91E-001	-2.73E+000	4.78E-005	3.38E-004
8556	CDC14A	7.07	6.54E-001	7.07E+000	-3.73E-001	-3.14E+000	-1.51E-003	1.01E-002
283876	FLJ39639	7.07	3.47E-001	3.38E+000	-6.22E-001	-7.07E+000	2.30E-004	1.67E-003
9933	KIAA0020	7.07	3.30E-001	3.11E+000	-6.06E-001	-7.07E+000	-2.46E-004	1.76E-003
10040	TOM1L1	7.06	6.27E-001	7.06E+000	-2.84E-001	-2.40E+000	7.79E-005	5.39E-004
154007	C6orf151	7.06	6.45E-001	7.06E+000	-5.06E-001	-4.17E+000	-1.04E-003	6.90E-003
79609	C14orf138	7.06	6.20E-001	7.06E+000	-1.32E-001	-1.27E+000	-5.29E-004	3.89E-003
1871	E2F3	7.06	3.06E-001	2.64E+000	-6.01E-001	-7.06E+000	1.38E-004	9.95E-004
9056	SLC7A7	7.06	1.02E-001	8.57E-001	-6.34E-001	-7.06E+000	-2.33E-003	1.60E-002
54432	YIPF1	7.06	6.22E-001	7.06E+000	-3.36E-001	-3.06E+000	-9.33E-005	6.66E-004
5292	PIM1	7.06	4.39E-001	4.21E+000	-6.24E-001	-7.06E+000	5.07E-004	3.73E-003
84707	BEX2	7.06	6.17E-001	7.06E+000	-5.12E-001	-4.49E+000	6.60E-004	4.67E-003
10943	MSL3L1	7.06	1.69E-001	1.60E+000	-6.15E-001	-7.06E+000	1.33E-004	9.81E-004
55061	SUSD4	7.06	7.03E-001	7.06E+000	-4.58E-001	-4.20E+000	-4.41E-003	2.89E-002
6809	STX3	7.06	6.53E-001	7.06E+000	-2.74E-001	-2.66E+000	-5.70E-004	4.07E-003
25845	LOC25845	7.06	6.17E-001	7.06E+000	-3.15E-001	-3.01E+000	2.09E-004	1.52E-003
2237	FEN1	7.06	4.43E-001	4.20E+000	-6.08E-001	-7.06E+000	-4.14E-004	2.96E-003
8896	BUD31	7.06	4.77E-001	4.24E+000	-5.93E-001	-7.06E+000	2.69E-004	1.97E-003
5252	PHF1	7.06	5.82E-001	7.06E+000	7.38E-003	6.60E-002	-7.06E-004	5.24E-003
54898	ELOVL2	7.06	7.28E-001	7.06E+000	-4.52E-001	-2.86E+000	-1.23E-004	6.97E-004
7941	PLA2G7	7.06	4.72E-002	3.57E-001	-6.21E-001	-7.06E+000	5.06E-004	3.40E-003
84886	C1orf198	7.06	4.44E-001	4.57E+000	-6.39E-001	-7.06E+000	-4.53E-004	3.26E-003
9722	NOS1AP	7.06	6.86E-001	7.06E+000	-4.46E-001	-3.48E+000	-1.43E-003	9.04E-003
57535	KIAA1324	7.06	6.47E-001	7.06E+000	-7.52E-002	-6.81E-001	1.70E-003	1.15E-002
117143	TADA1L	7.06	6.31E-001	7.06E+000	-4.14E-001	-3.54E+000	1.49E-003	1.02E-002
571	BACH1	7.06	2.20E-001	2.01E+000	-6.41E-001	-7.06E+000	7.50E-004	5.25E-003
81704	DOCK8	7.05	1.51E-001	1.56E+000	-6.58E-001	-7.05E+000	-2.43E-003	1.68E-002
25946	ZNF385A	7.05	6.16E-001	7.05E+000	-3.57E-001	-3.41E+000	2.24E-003	1.64E-002
23154	NCDN	7.05	6.00E-001	7.05E+000	7.52E-002	6.47E-001	-1.44E-004	1.04E-003
7546	ZIC2	7.05	-6.97E-002	-4.83E-001	-6.63E-001	-7.05E+000	1.26E-003	7.88E-003
65003	MRPL11	7.05	4.21E-001	3.81E+000	-6.21E-001	-7.05E+000	1.88E-004	1.34E-003
1043	CD52	7.05	5.35E-002	4.60E-001	-6.44E-001	-7.05E+000	-2.69E-004	1.85E-003
1612	DAPK1	7.05	-9.16E-002	-8.19E-001	-6.11E-001	-7.05E+000	-7.16E-005	5.17E-004
79664	NARG2	7.05	6.28E-001	7.05E+000	-3.90E-001	-3.31E+000	1.63E-003	1.13E-002
54664	TMEM106B	7.05	6.14E-001	7.05E+000	-3.06E-001	-2.77E+000	7.99E-004	5.76E-003
221079	ARL5B	7.05	3.22E-001	2.60E+000	-6.57E-001	-7.05E+000	1.88E-005	1.22E-004
7589	ZSCAN21	7.05	6.55E-001	7.05E+000	-5.30E-001	-4.47E+000	-1.04E-003	6.98E-003
1182	CLCN3	7.05	6.14E-001	7.05E+000	-4.47E-002	-3.97E-001	-1.91E-003	1.36E-002
2564	GABRE	7.05	2.39E-001	1.94E+000	-6.60E-001	-7.05E+000	-4.75E-005	3.15E-004
6502	SKP2	7.05	2.33E-001	2.17E+000	-6.18E-001	-7.05E+000	-1.75E-005	1.25E-004
89857	KLHL6	7.05	-1.62E-002	-1.06E-001	-6.75E-001	-7.05E+000	2.37E-003	1.44E-002
10320	IKZF1	7.05	3.61E-001	3.27E+000	-5.91E-001	-7.05E+000	1.35E-003	9.99E-003
9242	MSC	7.05	3.88E-001	3.64E+000	-6.69E-001	-7.05E+000	-1.52E-003	1.03E-002
159	ADSS	7.05	5.98E-001	7.05E+000	-3.79E-001	-3.26E+000	-3.12E-004	2.25E-003
7091	TLE4	7.05	3.04E-001	2.71E+000	-6.41E-001	-7.05E+000	-1.30E-005	9.01E-005
10512	SEMA3C	7.05	6.13E-001	7.05E+000	-2.44E-001	-2.26E+000	-1.56E-003	1.13E-002
5547	PRCP	7.05	3.76E-001	3.61E+000	-6.49E-001	-7.05E+000	-7.17E-004	5.12E-003
1571	CYP2E1	7.04	7.04E-001	7.04E+000	-4.72E-001	-3.97E+000	1.13E-003	7.21E-003
51061	TXNDC11	7.04	4.71E-001	4.59E+000	-6.43E-001	-7.04E+000	-6.33E-006	4.56E-005
7773	ZNF230	7.04	6.60E-001	7.04E+000	-5.07E-001	-4.71E+000	1.42E-004	9.85E-004
8859	STK19	7.04	6.00E-001	7.04E+000	-3.01E-001	-2.48E+000	1.17E-003	8.27E-003
7993	UBXD6	7.04	6.02E-001	7.04E+000	-3.72E-001	-3.29E+000	-1.45E-004	1.05E-003
1024	CDK8	7.04	2.55E-001	2.31E+000	-5.99E-001	-7.04E+000	8.87E-004	6.52E-003
57337	SENP7	7.04	6.27E-001	7.04E+000	-2.87E-001	-2.65E+000	2.89E-004	2.06E-003
51164	DCTN4	7.04	6.11E-001	7.04E+000	3.38E-002	3.27E-001	8.17E-004	6.06E-003
81932	HDHD3	7.04	6.11E-001	7.04E+000	7.72E-002	7.12E-001	4.24E-004	3.08E-003
664701	ZNF826	7.04	6.94E-001	7.04E+000	-4.03E-001	-3.72E+000	1.81E-003	1.21E-002
64969	MRPS5	7.04	-3.42E-002	-3.34E-001	-6.20E-001	-7.04E+000	-3.61E-005	2.65E-004
10654	PMVK	7.04	6.32E-001	7.04E+000	-3.95E-001	-3.89E+000	-7.48E-004	5.50E-003
23582	CCNDBP1	7.04	6.27E-001	7.04E+000	-2.70E-001	-2.53E+000	3.52E-004	2.54E-003
727800	RNF208	7.04	6.17E-001	7.04E+000	-3.45E-001	-2.34E+000	-4.26E-003	2.79E-002
375298	CERKL	7.04	-8.75E-003	-8.07E-002	-6.32E-001	-7.04E+000	-3.09E-003	2.21E-002
2057	EPOR	7.04	6.22E-001	7.04E+000	2.68E-002	2.31E-001	5.21E-004	3.65E-003
1429	CRYZ	7.04	6.15E-001	7.04E+000	-2.69E-001	-2.30E+000	7.24E-004	5.12E-003
1493	CTLA4	7.04	1.49E-001	1.32E+000	-6.40E-001	-7.04E+000	-2.93E-004	1.99E-003
23446	SLC44A1	7.04	6.01E-001	7.04E+000	-2.17E-001	-2.03E+000	1.21E-003	8.84E-003
5927	JARID1A	7.04	3.07E-001	3.07E+000	-6.40E-001	-7.04E+000	1.82E-003	1.34E-002
9054	NFS1	7.04	5.93E-001	7.04E+000	-1.95E-001	-1.79E+000	1.57E-003	1.15E-002
4151	MB	7.04	4.36E-001	4.25E+000	-6.19E-001	-7.04E+000	-4.70E-004	3.48E-003
26470	SEZ6L2	7.04	6.17E-001	7.04E+000	-3.19E-001	-2.89E+000	6.95E-004	5.01E-003
84313	VPS25	7.03	6.42E-001	7.03E+000	-2.03E-001	-2.04E+000	2.28E-003	1.66E-002
64856	VWA1	7.03	6.59E-001	7.03E+000	-4.21E-001	-3.64E+000	-9.97E-004	6.61E-003
149345	SHISA4	7.03	6.12E-001	7.03E+000	-3.55E-001	-3.24E+000	-6.91E-004	4.98E-003
9294	S1PR2	7.03	3.12E-001	2.76E+000	-6.24E-001	-7.03E+000	1.16E-003	8.19E-003
84747	UNC119B	7.03	6.37E-001	7.03E+000	-1.27E-001	-1.16E+000	1.26E-003	8.89E-003
83694	RPS6KL1	7.03	6.26E-001	7.03E+000	-3.70E-001	-3.51E+000	-7.68E-004	5.54E-003
91949	COG7	7.03	6.45E-001	7.03E+000	-2.55E-001	-2.55E+000	-7.13E-004	5.19E-003
55270	NUDT15	7.03	3.94E-001	3.72E+000	-6.22E-001	-7.03E+000	6.58E-004	4.70E-003
752	FMNL1	7.03	2.75E-001	2.51E+000	-6.26E-001	-7.03E+000	-8.19E-004	5.73E-003
5524	PPP2R4	7.03	6.12E-001	7.03E+000	-2.08E-001	-1.84E+000	-2.91E-003	2.08E-002
4542	MYO1F	7.03	3.52E-001	2.86E+000	-6.17E-001	-7.03E+000	5.66E-004	3.88E-003
2033	EP300	7.03	6.01E-001	7.03E+000	-2.73E-001	-2.52E+000	2.50E-003	1.82E-002
397	ARHGDIB	7.03	4.07E-001	3.95E+000	-6.14E-001	-7.03E+000	9.90E-004	7.27E-003
79774	GRTP1	7.03	6.03E-001	7.03E+000	-9.51E-002	-8.01E-001	4.12E-003	2.88E-002
23607	CD2AP	7.03	5.90E-001	7.03E+000	-1.01E-001	-8.94E-001	-1.10E-003	8.06E-003
285195	SLC9A9	7.03	3.90E-001	3.19E+000	-6.96E-001	-7.03E+000	-9.09E-004	5.82E-003
4046	LSP1	7.03	-5.40E-002	-4.83E-001	-5.96E-001	-7.03E+000	-5.67E-005	4.13E-004
143	PARP4	7.03	8.35E-002	7.70E-001	-5.98E-001	-7.03E+000	8.26E-005	6.07E-004
8906	AP1G2	7.03	5.92E-001	7.03E+000	2.61E-002	2.39E-001	-2.34E-004	1.74E-003
8685	MARCO	7.02	-2.41E-001	-1.82E+000	-6.58E-001	-7.02E+000	5.70E-004	3.65E-003
6916	TBXAS1	7.02	5.35E-001	4.76E+000	-6.44E-001	-7.02E+000	-1.14E-003	7.27E-003
29105	C16orf80	7.02	5.20E-001	4.80E+000	-5.94E-001	-7.02E+000	-6.71E-004	4.97E-003
4794	NFKBIE	7.02	3.52E-001	2.97E+000	-6.09E-001	-7.02E+000	-3.06E-005	2.14E-004
10311	DSCR3	7.02	2.78E-001	2.87E+000	-6.41E-001	-7.02E+000	5.23E-004	3.73E-003
220869	CBWD5	7.02	6.31E-001	7.02E+000	-2.49E-001	-2.49E+000	1.39E-003	1.01E-002
349565	NMNAT3	7.02	6.69E-001	7.02E+000	1.85E-001	1.48E+000	1.95E-003	1.26E-002
23229	ARHGEF9	7.02	2.93E-001	2.81E+000	-6.41E-001	-7.02E+000	-5.10E-004	3.68E-003
9683	N4BP1	7.02	6.25E-001	7.02E+000	-3.08E-001	-2.86E+000	-2.64E-003	1.85E-002
23259	DDHD2	7.02	6.57E-001	7.02E+000	-4.53E-001	-3.87E+000	-1.19E-003	8.00E-003
379025	FLJ31306	7.02	6.18E-001	7.02E+000	1.36E-002	1.28E-001	-3.17E-005	2.31E-004
79710	MORC4	7.02	4.93E-001	5.10E+000	-6.69E-001	-7.02E+000	-1.88E-005	1.34E-004
332	BIRC5	7.02	5.14E-001	5.19E+000	-6.38E-001	-7.02E+000	-3.58E-004	2.61E-003
8100	IFT88	7.02	6.02E-001	7.02E+000	-1.82E-001	-1.64E+000	-2.86E-004	2.08E-003
23759	PPIL2	7.02	6.16E-001	7.02E+000	-2.61E-001	-2.45E+000	8.83E-004	6.43E-003
54065	FAM165B	7.02	6.33E-001	7.02E+000	-2.95E-001	-2.59E+000	-4.37E-004	3.03E-003
10478	SLC25A17	7.02	6.18E-001	7.02E+000	-1.08E-001	-1.05E+000	2.46E-003	1.83E-002
10518	CIB2	7.02	3.63E-001	3.13E+000	-6.88E-001	-7.02E+000	1.99E-004	1.28E-003
6615	SNAI1	7.02	-8.45E-002	-6.81E-001	-6.63E-001	-7.02E+000	1.49E-004	9.68E-004
116150	NUS1	7.02	4.36E-001	4.11E+000	-6.43E-001	-7.02E+000	-1.63E-003	1.15E-002
284391	FLJ14959	7.02	6.33E-001	7.02E+000	-3.50E-001	-3.28E+000	1.15E-003	7.90E-003
50861	STMN3	7.02	6.35E-001	7.02E+000	-3.70E-001	-3.31E+000	1.87E-003	1.31E-002
6097	RORC	7.02	6.38E-001	7.02E+000	-3.53E-001	-2.97E+000	8.47E-004	5.74E-003
355	FAS	7.02	3.76E-001	3.36E+000	-6.40E-001	-7.02E+000	-6.84E-004	4.64E-003
1975	EIF4B	7.01	6.25E-001	7.01E+000	1.56E-002	1.44E-001	-5.66E-005	4.04E-004
29920	PYCR2	7.01	6.10E-001	7.01E+000	-3.36E-001	-3.02E+000	-5.96E-003	4.30E-002
10673	TNFSF13B	7.01	6.03E-002	4.55E-001	-6.08E-001	-7.01E+000	-8.07E-004	5.48E-003
8530	CST7	7.01	3.47E-001	2.62E+000	-6.30E-001	-7.01E+000	-1.42E-003	9.43E-003
9034	CCRL2	7.01	-1.50E-001	-1.08E+000	-6.63E-001	-7.01E+000	9.73E-005	6.08E-004
7049	TGFBR3	7.01	5.95E-001	7.01E+000	-2.66E-001	-2.45E+000	9.50E-004	7.04E-003
28992	MACROD1	7.01	6.60E-001	7.01E+000	-3.22E-001	-3.02E+000	-1.83E-003	1.28E-002
25913	POT1	7.01	6.03E-001	7.01E+000	-3.94E-001	-3.53E+000	-2.17E-003	1.55E-002
10608	MXD4	7.01	5.88E-001	7.01E+000	-2.48E-001	-2.16E+000	-1.96E-003	1.39E-002
23038	WDTC1	7.01	6.20E-001	7.01E+000	-2.91E-001	-2.60E+000	-3.51E-003	2.48E-002
171586	ABHD3	7.01	6.59E-001	7.01E+000	-4.79E-001	-4.21E+000	4.64E-004	3.14E-003
64921	CASD1	7.01	6.01E-001	7.01E+000	-3.98E-001	-3.33E+000	-4.42E-003	3.06E-002
54977	SLC25A38	7.01	5.97E-001	7.01E+000	-6.14E-002	-5.46E-001	1.64E-003	1.19E-002
7097	TLR2	7.01	5.67E-001	5.10E+000	-6.27E-001	-7.01E+000	-2.22E-003	1.49E-002
338707	B4GALNT4	7.01	6.34E-001	7.01E+000	-2.68E-001	-2.20E+000	7.68E-004	5.10E-003
9957	HS3ST1	7.01	3.83E-001	3.09E+000	-6.42E-001	-7.01E+000	-1.01E-003	6.72E-003
124446	LOC124446	7.01	6.40E-001	7.01E+000	-3.50E-001	-3.50E+000	2.17E-003	1.60E-002
1282	COL4A1	7.01	4.61E-001	4.56E+000	-6.40E-001	-7.01E+000	7.83E-004	5.70E-003
3708	ITPR1	7.01	6.45E-001	7.01E+000	1.14E-001	9.81E-001	-9.84E-004	6.67E-003
23284	LPHN3	7	1.68E-001	1.36E+000	-6.14E-001	-7.00E+000	7.13E-004	4.94E-003
23116	KIAA0423	7	6.05E-001	7.00E+000	1.65E-001	1.42E+000	-2.29E-003	1.64E-002
6507	SLC1A3	7	3.15E-001	2.83E+000	-6.17E-001	-7.00E+000	-1.48E-003	1.06E-002
3460	IFNGR2	7	3.42E-001	3.35E+000	-6.12E-001	-7.00E+000	2.58E-004	1.89E-003
9475	ROCK2	7	4.46E-001	4.09E+000	-5.94E-001	-7.00E+000	-4.34E-004	3.19E-003
54069	C21orf45	7	6.37E-001	7.00E+000	-3.54E-001	-3.50E+000	7.82E-005	5.64E-004
8676	STX11	7	2.71E-001	2.41E+000	-6.65E-001	-7.00E+000	-2.59E-003	1.76E-002
435	ASL	7	6.03E-001	7.00E+000	-3.73E-001	-3.52E+000	9.75E-004	7.23E-003
63929	XPNPEP3	7	5.98E-001	7.00E+000	-2.25E-001	-1.90E+000	-5.05E-004	3.54E-003
1843	DUSP1	7	3.75E-001	3.52E+000	-6.19E-001	-7.00E+000	8.29E-004	6.03E-003
4776	NFATC4	7	6.00E-001	7.00E+000	-1.42E-002	-1.11E-001	-3.38E-004	2.34E-003
3059	HCLS1	7	-1.01E-001	-9.26E-001	-6.12E-001	-7.00E+000	1.90E-004	1.37E-003
92104	TTC30A	7	6.59E-001	7.00E+000	-4.15E-001	-3.43E+000	-3.71E-004	2.46E-003
51447	IHPK2	7	6.47E-001	7.00E+000	-2.37E-001	-2.10E+000	1.32E-003	9.05E-003
286336	FAM78A	7	4.52E-001	3.59E+000	-6.97E-001	-7.00E+000	-1.85E-003	1.15E-002
1719	DHFR	7	3.10E-001	2.97E+000	-6.14E-001	-7.00E+000	4.52E-004	3.29E-003
113201	CASC4	7	5.92E-001	7.00E+000	1.48E-002	1.24E-001	1.13E-003	8.07E-003
157506	RDH10	7	2.18E-001	2.01E+000	-6.53E-001	-7.00E+000	-3.64E-004	2.52E-003
2280	FKBP1A	7	3.06E-001	2.70E+000	-6.14E-001	-7.00E+000	-8.55E-004	6.11E-003
819	CAMLG	7	6.19E-001	7.00E+000	-3.05E-001	-2.99E+000	-1.75E-004	1.20E-003
7453	WARS	7	2.43E-001	2.29E+000	-6.09E-001	-7.00E+000	-1.96E-003	1.44E-002
55793	FAM63A	7	6.24E-001	7.00E+000	-6.93E-002	-6.12E-001	-1.09E-003	7.63E-003
94240	EPSTI1	7	-9.76E-002	-8.56E-001	-6.26E-001	-7.00E+000	1.59E-003	1.11E-002
6566	SLC16A1	7	3.21E-001	2.93E+000	-6.58E-001	-7.00E+000	-3.91E-003	2.62E-002
151613	TTC14	7	6.19E-001	7.00E+000	-1.39E-001	-1.33E+000	-3.30E-006	2.40E-005
253959	GARNL1::KIAA0515	7	6.14E-001	7.00E+000	4.95E-002	3.93E-001	-1.17E-004	7.99E-004
8624	PSMG1	7	3.47E-001	3.39E+000	-6.26E-001	-7.00E+000	1.52E-004	1.12E-003
92714	ARRDC1	7	6.31E-001	7.00E+000	-2.92E-001	-2.71E+000	2.06E-003	1.44E-002
55362	TMEM63B::ATG16L1	7	6.41E-001	7.00E+000	-3.17E-001	-3.01E+000	6.92E-004	4.90E-003
57452	GALNTL1	7	6.70E-001	7.00E+000	2.18E-002	1.62E-001	-4.56E-004	2.85E-003
9603	NFE2L3	7	4.02E-001	4.14E+000	-6.50E-001	-7.00E+000	-2.29E-004	1.69E-003
1439	CSF2RB	7	-1.16E-001	-1.07E+000	-6.07E-001	-7.00E+000	1.95E-003	1.42E-002
138050	HGSNAT	7	6.26E-001	7.00E+000	-2.98E-001	-2.85E+000	1.89E-003	1.36E-002
10388	SYCP2	6.99	6.76E-001	6.99E+000	4.11E-002	3.41E-001	-8.76E-004	5.74E-003
85439	STON2	6.99	6.70E-001	6.99E+000	-3.39E-001	-3.16E+000	-3.45E-004	2.36E-003
400966	RGPD1	6.99	4.98E-001	4.46E+000	-6.96E-001	-6.99E+000	1.54E-003	1.02E-002
84908	FAM136A	6.99	4.72E-001	4.86E+000	-6.55E-001	-6.99E+000	-1.21E-003	8.71E-003
168374	ZNF92	6.99	5.98E-001	6.99E+000	-7.20E-004	-6.71E-003	-5.37E-005	3.98E-004
219988	PATL1	6.99	1.58E-001	1.37E+000	-5.98E-001	-6.99E+000	-8.44E-004	6.03E-003
8019	BRD3	6.99	6.06E-001	6.99E+000	-4.14E-001	-4.01E+000	-5.51E-005	4.01E-004
197370	NSMCE1	6.99	5.95E-001	6.99E+000	-1.56E-001	-1.45E+000	5.80E-004	4.26E-003
50999	TMED5	6.99	3.79E-001	3.68E+000	-6.38E-001	-6.99E+000	-1.97E-003	1.40E-002
347735	SERINC2	6.99	5.77E-001	6.99E+000	1.70E-001	1.47E+000	-3.19E-004	2.34E-003
25902	MTHFD1L	6.99	2.60E-001	2.40E+000	-6.28E-001	-6.99E+000	-3.67E-003	2.62E-002
285672	SFRS12IP1::LOC100132916	6.99	6.04E-001	6.99E+000	-5.25E-002	-4.67E-001	2.30E-004	1.64E-003
84958	SYTL1	6.99	6.55E-001	6.99E+000	-2.33E-001	-2.21E+000	-2.01E-003	1.39E-002
7320	UBE2B	6.99	5.93E-001	6.99E+000	-3.75E-001	-3.49E+000	8.29E-004	6.15E-003
51647	FAM96B	6.99	4.84E-001	4.28E+000	-5.95E-001	-6.99E+000	-1.64E-003	1.18E-002
93661	CAPZA3	6.99	6.82E-001	6.99E+000	-4.22E-001	-3.04E+000	1.36E-003	8.25E-003
728619	LOC728619	6.99	6.32E-001	6.99E+000	-3.77E-001	-3.09E+000	2.84E-004	1.93E-003
7029	TFDP2	6.99	3.24E-001	3.09E+000	-5.97E-001	-6.99E+000	6.59E-004	4.85E-003
1687	DFNA5	6.98	-6.76E-002	-5.45E-001	-6.46E-001	-6.98E+000	3.65E-004	2.42E-003
59339	PLEKHA2	6.98	4.07E-001	3.73E+000	-6.32E-001	-6.98E+000	2.92E-003	2.06E-002
28996	HIPK2	6.98	6.08E-001	6.98E+000	-3.80E-001	-3.61E+000	-1.59E-004	1.15E-003
27065	D4S234E	6.98	6.17E-001	6.98E+000	-3.68E-001	-3.29E+000	-4.27E-003	3.02E-002
9095	TBX19	6.98	2.29E-001	1.73E+000	-6.54E-001	-6.98E+000	1.31E-003	8.31E-003
8743	TNFSF10	6.98	1.84E-001	1.79E+000	-6.15E-001	-6.98E+000	9.64E-004	7.15E-003
23613	ZMYND8	6.98	5.99E-001	6.98E+000	-1.94E-001	-1.78E+000	2.37E-005	1.72E-004
4488	MSX2	6.98	6.37E-001	6.98E+000	-4.27E-001	-3.75E+000	-3.64E-004	2.50E-003
8314	BAP1	6.98	6.08E-001	6.98E+000	-3.21E-003	-3.15E-002	6.97E-004	5.17E-003
1903	S1PR3	6.98	6.27E-001	6.98E+000	-3.81E-001	-3.53E+000	-1.35E-003	9.66E-003
55540	IL17RB	6.98	6.19E-001	6.98E+000	-1.50E-001	-1.28E+000	-3.69E-004	2.56E-003
285704	RGMB	6.98	6.24E-001	6.98E+000	-1.94E-002	-1.77E-001	1.07E-004	7.67E-004
4950	OCLN	6.98	6.24E-001	6.98E+000	-3.45E-001	-3.14E+000	2.60E-003	1.85E-002
55783	FLJ11171	6.98	3.69E-001	3.30E+000	-6.05E-001	-6.98E+000	-8.05E-004	5.75E-003
10559	SLC35A1	6.98	6.19E-001	6.98E+000	-2.71E-001	-2.57E+000	-5.13E-004	3.66E-003
4155	MBP	6.98	3.77E-001	3.39E+000	-5.98E-001	-6.98E+000	-1.12E-003	8.07E-003
7020	TFAP2A	6.98	6.19E-001	6.98E+000	-4.00E-002	-3.56E-001	-3.01E-003	2.13E-002
2108	ETFA	6.98	4.12E-001	3.82E+000	-6.01E-001	-6.98E+000	6.67E-004	4.72E-003
51626	DYNC2LI1	6.98	6.48E-001	6.98E+000	-1.75E-001	-1.57E+000	-1.09E-003	7.52E-003
2697	GJA1	6.98	6.32E-001	6.98E+000	-4.79E-001	-4.83E+000	-1.88E-004	1.37E-003
3212	HOXB2	6.98	6.19E-001	6.98E+000	-3.15E-001	-2.85E+000	4.37E-004	3.12E-003
27343	POLL	6.98	6.62E-001	6.98E+000	-2.85E-001	-2.34E+000	3.03E-003	1.99E-002
10768	AHCYL1	6.98	7.01E-001	6.98E+000	-3.41E-001	-2.31E+000	3.47E-003	2.05E-002
128153	SPATA17	6.98	5.98E-001	6.98E+000	4.08E-002	3.69E-001	3.39E-004	2.47E-003
80006	FLJ13611	6.98	6.26E-001	6.98E+000	-9.24E-002	-8.41E-001	-1.11E-003	7.87E-003
4939	OAS2	6.98	4.31E-001	3.76E+000	-6.42E-001	-6.98E+000	3.02E-004	2.07E-003
55197	P15RS	6.97	6.03E-001	6.97E+000	-4.82E-001	-4.57E+000	5.72E-004	4.17E-003
51631	LUC7L2	6.97	5.89E-001	6.97E+000	-1.42E-001	-1.27E+000	3.32E-004	2.44E-003
51313	C4orf18	6.97	6.24E-001	6.97E+000	-2.64E-001	-2.39E+000	1.73E-003	1.22E-002
5443	POMC	6.97	4.10E-001	3.85E+000	-6.68E-001	-6.97E+000	1.65E-004	1.12E-003
50853	VILL	6.97	6.87E-001	6.97E+000	-4.69E-001	-4.00E+000	2.04E-005	1.32E-004
158584	FAAH2	6.97	6.42E-001	6.97E+000	1.13E-002	7.99E-002	1.95E-003	1.23E-002
8773	SNAP23	6.97	6.07E-001	6.97E+000	-3.16E-001	-2.93E+000	-1.65E-003	1.20E-002
838	CASP5	6.97	3.37E-001	2.95E+000	-6.68E-001	-6.97E+000	-2.19E-003	1.47E-002
5175	PECAM1	6.97	2.52E-001	2.31E+000	-6.07E-001	-6.97E+000	-2.59E-003	1.86E-002
51026	GOLT1B	6.97	2.93E-001	2.81E+000	-6.26E-001	-6.97E+000	4.61E-004	3.36E-003
51340	CRNKL1	6.97	6.16E-001	6.97E+000	-1.94E-001	-1.58E+000	7.05E-005	4.83E-004
5786	PTPRA	6.97	6.07E-001	6.97E+000	-2.08E-001	-1.77E+000	9.65E-004	6.82E-003
6710	SPTB	6.97	6.80E-001	6.97E+000	-3.55E-001	-2.82E+000	5.86E-003	3.75E-002
85406	DNAJC14	6.97	6.42E-001	6.97E+000	-4.03E-001	-3.78E+000	1.00E-003	7.09E-003
253260	RICTOR	6.97	6.23E-001	6.97E+000	-3.84E-001	-3.54E+000	-2.72E-003	1.94E-002
9453	GGPS1	6.97	6.02E-001	6.97E+000	-4.21E-001	-3.70E+000	-1.37E-003	9.78E-003
55353	LAPTM4B	6.97	3.39E-001	3.09E+000	-5.89E-001	-6.97E+000	-1.96E-003	1.44E-002
827	CAPN6	6.97	4.65E-001	3.78E+000	-6.50E-001	-6.97E+000	9.26E-004	6.07E-003
10439	OLFM1	6.97	6.34E-001	6.97E+000	-5.52E-001	-5.46E+000	4.79E-004	3.46E-003
9761	KIAA0152	6.97	5.75E-001	6.97E+000	-1.47E-001	-1.31E+000	1.32E-003	9.79E-003
9530	BAG4	6.97	5.89E-001	6.97E+000	-1.29E-001	-1.13E+000	2.38E-004	1.74E-003
84305	WIBG	6.97	6.21E-001	6.97E+000	-3.55E-001	-3.44E+000	-1.59E-003	1.17E-002
64167	ERAP2	6.97	2.92E-001	2.58E+000	-6.33E-001	-6.97E+000	4.05E-005	2.80E-004
780	DDR1	6.97	6.02E-001	6.97E+000	-3.27E-001	-3.08E+000	2.14E-004	1.57E-003
85026	C9orf37	6.97	6.23E-001	6.97E+000	-3.33E-001	-3.02E+000	5.58E-005	3.90E-004
55904	MLL5	6.97	5.80E-001	6.97E+000	-4.38E-001	-3.94E+000	2.01E-004	1.49E-003
6772	STAT1	6.96	2.69E-001	2.69E+000	-6.52E-001	-6.96E+000	1.88E-004	1.32E-003
128308	MRPL55	6.96	6.30E-001	6.96E+000	-4.39E-001	-4.23E+000	1.66E-003	1.16E-002
83592	AKR1CL2	6.96	1.59E-001	9.14E-001	-7.14E-001	-6.96E+000	-3.33E-003	1.83E-002
6183	MRPS12	6.96	2.71E-001	2.47E+000	-5.91E-001	-6.96E+000	-2.91E-003	2.14E-002
56654	NPDC1	6.96	5.95E-001	6.96E+000	-1.84E-001	-1.55E+000	-1.31E-003	9.27E-003
10519	CIB1	6.96	6.18E-001	6.96E+000	-4.06E-001	-4.04E+000	1.90E-004	1.41E-003
83998	REG4	6.96	5.08E-001	4.68E+000	-6.28E-001	-6.96E+000	1.73E-003	1.23E-002
260425	MAGI3	6.96	6.15E-001	6.96E+000	-4.54E-001	-4.04E+000	-1.42E-004	1.00E-003
27076	LYPD3	6.96	6.30E-001	6.96E+000	-4.12E-001	-3.73E+000	-2.65E-003	1.87E-002
30001	ERO1L	6.96	2.61E-001	2.42E+000	-5.92E-001	-6.96E+000	7.50E-004	5.56E-003
55837	EAPP	6.96	5.95E-001	6.96E+000	-4.15E-002	-3.61E-001	4.05E-004	2.92E-003
3920	LAMP2	6.96	4.50E-001	4.38E+000	-6.10E-001	-6.96E+000	-1.23E-003	8.84E-003
89845	ABCC10	6.96	4.47E-001	3.71E+000	-6.30E-001	-6.96E+000	9.46E-004	6.42E-003
29123	ANKRD11::MOBKL1B	6.96	3.36E-001	3.09E+000	-6.03E-001	-6.96E+000	2.08E-003	1.50E-002
80267	EDEM3	6.96	6.10E-001	6.96E+000	-2.34E-001	-2.08E+000	1.08E-003	7.70E-003
197407	ZNF553	6.96	6.33E-001	6.96E+000	-4.07E-001	-3.84E+000	-8.23E-004	5.82E-003
914	CD2	6.96	4.46E-001	3.46E+000	-6.96E-001	-6.96E+000	1.08E-003	6.72E-003
7727	ZNF174	6.96	6.35E-001	6.96E+000	-2.50E-001	-2.18E+000	-1.95E-004	1.35E-003
144165	PRICKLE1	6.96	4.39E-001	4.07E+000	-6.25E-001	-6.96E+000	1.30E-004	9.29E-004
283316	CD163L1	6.96	-2.65E-002	-2.04E-001	-6.30E-001	-6.96E+000	8.83E-004	5.86E-003
388677	NOTCH2NL	6.96	3.56E-001	3.41E+000	-6.54E-001	-6.96E+000	7.06E-004	4.99E-003
199692	ZNF627	6.95	6.08E-001	6.95E+000	-3.48E-001	-3.21E+000	-1.25E-003	9.01E-003
9053	MAP7	6.95	5.94E-001	6.95E+000	-3.37E-001	-2.92E+000	-1.44E-003	1.04E-002
57659	ZBTB4	6.95	5.94E-001	6.95E+000	-1.64E-001	-1.47E+000	-3.37E-003	2.43E-002
59343	SENP2	6.95	6.05E-001	6.95E+000	-2.83E-001	-2.68E+000	1.29E-003	8.93E-003
55311	ZNF444	6.95	6.51E-001	6.95E+000	1.60E-001	1.58E+000	5.68E-004	4.05E-003
8408	ULK1	6.95	6.57E-001	6.95E+000	-3.60E-001	-3.57E+000	2.05E-004	1.45E-003
2077	ERF	6.95	6.22E-001	6.95E+000	-3.94E-001	-3.72E+000	5.70E-005	4.11E-004
8140	SLC7A5	6.95	2.60E-001	2.29E+000	-6.40E-001	-6.95E+000	1.06E-003	7.30E-003
64766	S100PBP	6.95	6.22E-001	6.95E+000	-4.25E-001	-3.76E+000	1.62E-003	1.14E-002
27148	STK36	6.95	5.90E-001	6.95E+000	-6.28E-002	-5.10E-001	6.72E-005	4.75E-004
80227	PAAF1	6.95	6.51E-001	6.95E+000	-3.73E-001	-3.31E+000	2.34E-004	1.60E-003
147660	ZNF578	6.95	1.78E-001	1.53E+000	-5.94E-001	-6.95E+000	-5.67E-003	4.05E-002
84669	USP32	6.95	5.87E-001	6.95E+000	-1.13E-001	-9.72E-001	8.93E-006	6.44E-005
285590	SH3PXD2B	6.95	2.47E-001	2.29E+000	-6.09E-001	-6.95E+000	1.22E-003	8.64E-003
56924	PAK6	6.95	6.81E-001	6.95E+000	-4.78E-001	-4.11E+000	-1.75E-003	1.15E-002
10079	ATP9A	6.95	6.37E-001	6.95E+000	-2.61E-001	-2.41E+000	5.47E-004	3.87E-003
84034	EMILIN2	6.95	-1.75E-001	-1.31E+000	-6.14E-001	-6.95E+000	1.26E-003	8.42E-003
57834	CYP4F11	6.95	6.42E-001	6.95E+000	-5.05E-001	-4.01E+000	-9.05E-004	5.93E-003
79882	ZC3H14	6.94	5.79E-001	6.94E+000	6.45E-002	5.70E-001	-6.57E-004	4.83E-003
241	ALOX5AP	6.94	3.22E-001	3.02E+000	-6.78E-001	-6.94E+000	1.98E-003	1.34E-002
3860	KRT13	6.94	6.31E-001	6.94E+000	-2.87E-001	-2.63E+000	1.18E-003	8.32E-003
23220	DTX4	6.94	2.67E-001	2.49E+000	-6.42E-001	-6.94E+000	4.98E-004	3.48E-003
1514	CTSL1	6.94	1.78E-001	1.59E+000	-5.81E-001	-6.94E+000	-4.55E-004	3.35E-003
729082	LOC729082	6.94	6.26E-001	6.94E+000	-3.55E-001	-3.44E+000	-9.76E-004	7.11E-003
51426	POLK	6.94	6.09E-001	6.94E+000	-4.70E-001	-3.99E+000	8.34E-004	5.84E-003
3839	KPNA3	6.94	4.19E-001	3.70E+000	-5.91E-001	-6.94E+000	4.20E-004	2.94E-003
6583	SLC22A4::TUBA1B	6.94	6.74E-001	6.94E+000	-4.32E-001	-3.26E+000	1.55E-003	9.66E-003
22916	NCBP2	6.94	6.11E-001	6.94E+000	-3.32E-001	-3.19E+000	4.42E-005	3.25E-004
5551	PRF1	6.94	3.07E-001	2.25E+000	-6.23E-001	-6.94E+000	7.28E-004	4.77E-003
9156	EXO1	6.94	4.64E-001	3.80E+000	-6.90E-001	-6.94E+000	-2.29E-003	1.43E-002
89910	UBE3B	6.94	6.04E-001	6.94E+000	-2.02E-001	-1.81E+000	5.74E-006	4.02E-005
10534	SSSCA1	6.94	3.05E-001	2.78E+000	-6.04E-001	-6.94E+000	-8.86E-005	6.39E-004
199720	GGN	6.94	5.86E-001	6.94E+000	-1.59E-001	-1.39E+000	-4.77E-004	3.47E-003
573	BAG1	6.94	6.16E-001	6.94E+000	-2.54E-001	-2.42E+000	1.34E-003	9.78E-003
79921	TCEAL4	6.94	5.72E-001	6.94E+000	2.49E-002	2.20E-001	-8.16E-004	5.94E-003
339483	LOC339483	6.94	6.31E-001	6.94E+000	-4.16E-001	-4.08E+000	8.79E-004	6.34E-003
55504	TNFRSF19	6.94	6.41E-001	6.94E+000	-4.19E-001	-3.48E+000	1.17E-003	7.77E-003
4088	SMAD3	6.94	6.18E-001	6.94E+000	-3.54E-001	-3.46E+000	6.81E-004	5.01E-003
8804	CREG1	6.93	4.37E-001	4.29E+000	-6.13E-001	-6.93E+000	-4.07E-004	2.99E-003
8568	RRP1	6.93	4.41E-001	4.12E+000	-6.10E-001	-6.93E+000	-2.60E-003	1.88E-002
4354	MPP1	6.93	6.70E-002	6.46E-001	-6.08E-001	-6.93E+000	5.40E-004	3.97E-003
4857	NOVA1	6.93	6.13E-001	6.93E+000	-4.45E-001	-3.53E+000	-6.59E-004	4.47E-003
26273	FBXO3	6.93	6.01E-001	6.93E+000	5.66E-002	5.16E-001	9.61E-004	6.99E-003
23576	DDAH1	6.93	5.84E-001	6.93E+000	-2.53E-001	-2.10E+000	7.63E-004	5.45E-003
374	AREG	6.93	6.44E-001	6.93E+000	-3.64E-001	-2.93E+000	-4.60E-004	3.05E-003
23303	KIF13B	6.93	5.82E-001	6.93E+000	-3.15E-001	-2.75E+000	1.10E-003	8.03E-003
5447	POR	6.93	2.86E-001	2.54E+000	-5.92E-001	-6.93E+000	-1.37E-003	9.75E-003
54536	EXOC6	6.93	5.96E-001	6.93E+000	-4.19E-001	-3.82E+000	1.23E-003	8.99E-003
10645	CAMKK2	6.93	4.91E-001	4.81E+000	-6.43E-001	-6.93E+000	1.58E-003	1.13E-002
7378	UPP1	6.93	1.16E-001	9.43E-001	-6.27E-001	-6.93E+000	-1.31E-003	8.78E-003
114898	C1QTNF2	6.93	2.97E-001	2.38E+000	-6.55E-001	-6.93E+000	3.99E-004	2.59E-003
1101	CHAD	6.93	7.30E-001	6.93E+000	-5.49E-001	-4.32E+000	-1.40E-004	8.40E-004
137492	VPS37A	6.93	6.10E-001	6.93E+000	-4.95E-001	-4.83E+000	2.57E-004	1.87E-003
80319	CXXC4	6.93	6.73E-001	6.93E+000	-5.95E-001	-4.12E+000	5.07E-004	3.09E-003
79669	C3orf52	6.93	7.03E-001	6.93E+000	-2.75E-001	-2.32E+000	-4.09E-005	2.62E-004
25813	SAMM50	6.93	6.08E-001	6.93E+000	-4.42E-001	-3.90E+000	1.24E-003	8.83E-003
64919	BCL11B	6.93	5.14E-001	4.84E+000	-6.60E-001	-6.93E+000	-1.58E-003	1.09E-002
6352	CCL5	6.93	2.39E-001	2.31E+000	-6.12E-001	-6.93E+000	-1.33E-003	9.78E-003
1116	CHI3L1	6.93	1.83E-001	1.71E+000	-6.32E-001	-6.93E+000	-1.74E-003	1.23E-002
23524	SRRM2	6.92	6.27E-001	6.92E+000	-4.90E-001	-4.83E+000	1.93E-003	1.40E-002
147965	FAM98C	6.92	5.87E-001	6.92E+000	-2.51E-001	-2.13E+000	-1.09E-003	7.72E-003
11201	POLI	6.92	6.48E-001	6.92E+000	-2.08E-001	-1.68E+000	3.70E-003	2.43E-002
837	CASP4	6.92	5.46E-001	4.57E+000	-6.07E-001	-6.92E+000	-1.63E-003	1.13E-002
147929	ZNF565	6.92	6.69E-001	6.92E+000	-5.24E-001	-4.44E+000	-1.20E-003	7.86E-003
63895	FAM38B	6.92	6.29E-001	6.92E+000	-2.64E-001	-2.30E+000	6.97E-004	4.68E-003
27185	DISC1	6.92	6.54E-001	6.92E+000	-3.74E-001	-3.55E+000	-2.28E-004	1.58E-003
5336	PLCG2	6.92	3.17E-001	2.53E+000	-6.72E-001	-6.92E+000	9.23E-004	5.84E-003
210	ALAD	6.92	6.37E-001	6.92E+000	-4.02E-001	-3.46E+000	-3.05E-004	2.07E-003
124583	CANT1	6.92	6.07E-001	6.92E+000	-5.20E-002	-4.83E-001	1.96E-004	1.43E-003
5095	PCCA	6.92	4.08E-001	4.14E+000	-6.51E-001	-6.92E+000	-6.33E-004	4.52E-003
55816	DOK5	6.92	5.75E-001	5.20E+000	-6.85E-001	-6.92E+000	-6.81E-005	4.57E-004
57222	ERGIC1	6.92	6.60E-001	6.92E+000	-2.60E-001	-1.94E+000	1.34E-004	8.37E-004
4076	CAPRIN1	6.92	6.09E-001	6.92E+000	-3.24E-001	-3.09E+000	1.53E-003	1.11E-002
90075	ZNF30	6.92	6.09E-001	6.92E+000	-4.65E-001	-4.00E+000	-3.24E-004	2.27E-003
26610	ELP4	6.92	4.60E-001	4.70E+000	-6.79E-001	-6.92E+000	-3.82E-003	2.70E-002
3964	LGALS8	6.92	5.83E-001	6.92E+000	8.02E-002	7.31E-001	-3.08E-004	2.26E-003
79651	RHBDF2	6.92	3.69E-001	3.16E+000	-5.93E-001	-6.92E+000	-8.44E-005	6.02E-004
54443	ANLN	6.92	4.43E-001	3.83E+000	-6.29E-001	-6.92E+000	-1.01E-003	6.83E-003
79811	SLTM	6.92	5.98E-001	6.92E+000	-3.85E-001	-3.49E+000	1.67E-003	1.21E-002
3687	ITGAX	6.92	2.49E-001	2.19E+000	-6.14E-001	-6.92E+000	1.32E-003	9.35E-003
6477	SIAH1::LONP2	6.92	6.09E-001	6.92E+000	2.60E-002	2.24E-001	1.08E-003	7.54E-003
84572	GNPTG	6.92	6.12E-001	6.92E+000	-3.27E-001	-3.02E+000	-1.52E-003	1.09E-002
2801	GOLGA2	6.92	6.00E-001	6.92E+000	-3.05E-001	-2.62E+000	-9.77E-004	6.84E-003
8131	C16orf35	6.92	6.07E-001	6.92E+000	-2.55E-001	-2.30E+000	5.56E-004	3.97E-003
140775	SMCR8	6.92	6.63E-001	6.92E+000	-3.55E-001	-2.90E+000	-6.93E-004	4.49E-003
80024	SLC24A6	6.92	3.66E-001	3.53E+000	-6.32E-001	-6.92E+000	-5.64E-004	4.03E-003
6422	SFRP1	6.92	4.30E-001	4.03E+000	-6.29E-001	-6.92E+000	-1.14E-003	8.17E-003
29956	LASS2	6.92	5.91E-001	6.92E+000	-3.49E-001	-3.19E+000	-2.13E-003	1.54E-002
55502	HES6	6.92	6.69E-001	6.92E+000	-4.19E-001	-3.30E+000	-5.62E-005	3.60E-004
7159	TP53BP2	6.92	3.95E-001	3.83E+000	-6.19E-001	-6.92E+000	-1.37E-003	9.90E-003
4124	MAN2A1	6.92	2.73E-001	2.65E+000	-6.31E-001	-6.92E+000	-2.64E-003	1.90E-002
140700	SAMD10	6.92	6.62E-001	6.92E+000	-4.96E-001	-3.81E+000	1.23E-003	7.85E-003
5778	PTPN7	6.91	4.06E-001	3.42E+000	-6.75E-001	-6.91E+000	-3.56E-004	2.33E-003
23603	CORO1C	6.91	-6.33E-002	-5.97E-001	-5.95E-001	-6.91E+000	1.91E-003	1.42E-002
8786	RGS11	6.91	6.29E-001	6.91E+000	1.22E-001	9.36E-001	-4.85E-004	3.22E-003
57634	EP400	6.91	5.89E-001	6.91E+000	-3.65E-001	-3.16E+000	2.00E-004	1.44E-003
26207	PITPNC1	6.91	3.34E-001	3.08E+000	-6.06E-001	-6.91E+000	-1.04E-003	7.52E-003
2048	EPHB2	6.91	2.25E-001	1.79E+000	-6.21E-001	-6.91E+000	-5.47E-004	3.67E-003
7903	ST8SIA4	6.91	-2.45E-001	-1.78E+000	-6.88E-001	-6.91E+000	1.79E-003	1.09E-002
158427	C9orf97	6.91	6.42E-001	6.91E+000	-4.78E-001	-4.28E+000	2.12E-004	1.45E-003
83941	TM2D1::MATN3	6.91	5.95E-001	6.91E+000	-4.21E-001	-3.84E+000	1.08E-005	7.90E-005
64924	SLC30A5	6.91	5.72E-001	6.91E+000	-2.63E-001	-2.32E+000	2.48E-004	1.82E-003
7045	TGFBI	6.91	1.70E-001	1.56E+000	-6.06E-001	-6.91E+000	2.86E-004	1.98E-003
3953	LEPR	6.91	6.13E-001	6.91E+000	-1.57E-001	-1.35E+000	5.12E-003	3.58E-002
5163	PDK1	6.91	2.52E-001	2.42E+000	-6.42E-001	-6.91E+000	-4.66E-006	3.29E-005
5429	POLH	6.91	6.16E-001	6.91E+000	-4.20E-002	-3.44E-001	3.54E-005	2.42E-004
79006	METRN	6.91	6.39E-001	6.91E+000	-2.90E-001	-2.57E+000	7.57E-004	5.19E-003
51309	ARMCX1	6.91	6.36E-001	6.91E+000	-4.14E-001	-3.63E+000	-4.77E-004	3.23E-003
51303	FKBP11	6.91	2.54E-001	2.41E+000	-6.08E-001	-6.91E+000	-6.06E-004	4.37E-003
51147	ING4	6.91	6.23E-001	6.91E+000	-4.43E-001	-4.30E+000	4.99E-004	3.63E-003
7862	BRPF1	6.91	4.71E-001	4.37E+000	-6.33E-001	-6.91E+000	-4.44E-004	3.04E-003
55635	DEPDC1	6.91	3.65E-001	3.16E+000	-6.41E-001	-6.91E+000	-6.60E-004	4.48E-003
83891	SNX25	6.91	6.31E-001	6.91E+000	-4.00E-001	-3.66E+000	2.81E-003	1.95E-002
5606	MAP2K3	6.91	3.61E-001	3.35E+000	-5.95E-001	-6.91E+000	-1.31E-004	9.56E-004
10223	GPA33	6.91	6.33E-001	6.91E+000	-4.56E-001	-3.84E+000	1.56E-003	1.05E-002
2919	CXCL1	6.91	2.57E-001	2.18E+000	-6.15E-001	-6.91E+000	2.07E-003	1.43E-002
81889	FAHD1	6.91	6.06E-001	6.91E+000	-3.80E-001	-3.42E+000	3.33E-003	2.38E-002
115294	PCMTD1	6.91	6.18E-001	6.91E+000	-2.43E-001	-2.26E+000	-1.54E-003	1.09E-002
388152	LOC388152	6.91	6.28E-001	6.91E+000	-4.71E-001	-4.54E+000	1.68E-004	1.20E-003
2817	GPC1	6.91	-1.06E-001	-8.59E-001	-5.71E-001	-6.91E+000	-1.33E-004	9.49E-004
6868	ADAM17	6.91	4.63E-001	4.32E+000	-6.30E-001	-6.91E+000	-1.04E-003	7.29E-003
8567	MADD	6.9	6.15E-001	6.90E+000	-3.26E-001	-3.16E+000	-3.52E-004	2.59E-003
201191	SAMD14	6.9	6.36E-001	6.90E+000	-4.58E-001	-4.49E+000	2.40E-006	1.73E-005
11309	SLCO2B1	6.9	1.41E-001	1.13E+000	-6.28E-001	-6.90E+000	-6.45E-004	4.28E-003
26292	MYCBP	6.9	5.86E-001	6.90E+000	-1.76E-001	-1.64E+000	-1.16E-003	8.64E-003
7088	TLE1	6.9	8.59E-002	7.97E-001	-5.79E-001	-6.90E+000	-5.57E-005	3.97E-004
57583	TMEM181	6.9	6.05E-001	6.90E+000	-3.92E-001	-3.48E+000	-6.15E-004	4.39E-003
79890	RIN3	6.9	1.84E-001	1.62E+000	-6.17E-001	-6.90E+000	1.12E-004	7.85E-004
5064	PALM	6.9	6.46E-001	6.90E+000	-2.52E-001	-2.51E+000	-1.97E-004	1.42E-003
25837	RAB26	6.9	6.55E-001	6.90E+000	-3.61E-002	-2.75E-001	1.04E-003	6.64E-003
83989	C5orf21	6.9	6.20E-001	6.90E+000	-2.78E-001	-2.53E+000	1.53E-003	1.08E-002
9857	CEP350	6.9	6.17E-001	6.90E+000	-4.34E-001	-4.14E+000	-5.95E-005	4.29E-004
55151	TMEM38B	6.9	5.25E-001	5.03E+000	-6.52E-001	-6.90E+000	-1.01E-003	7.07E-003
10732	TCFL5	6.9	5.96E-001	6.90E+000	-2.20E-001	-1.91E+000	6.38E-004	4.47E-003
29062	WDR91	6.9	3.02E-001	2.74E+000	-6.10E-001	-6.90E+000	1.80E-003	1.29E-002
53340	SPA17	6.9	6.55E-001	6.90E+000	-4.44E-001	-3.89E+000	-9.98E-004	6.69E-003
5452	POU2F2	6.9	3.31E-001	2.36E+000	-6.76E-001	-6.90E+000	-2.32E-004	1.39E-003
11151	CORO1A	6.9	3.77E-002	3.47E-001	-5.85E-001	-6.90E+000	1.20E-003	8.80E-003
5004	ORM1	6.9	3.69E-001	2.74E+000	-6.58E-001	-6.90E+000	1.89E-004	1.20E-003
10066	SCAMP2::BTF3L4	6.9	5.79E-001	5.96E+000	-6.55E-001	-6.90E+000	-2.08E-003	1.48E-002
57238	KIAA0492	6.9	6.22E-001	6.90E+000	-5.15E-001	-4.55E+000	5.54E-004	3.88E-003
344	APOC2	6.9	-1.09E-001	-9.22E-001	-5.73E-001	-6.90E+000	-8.12E-004	5.85E-003
55355	HJURP	6.89	2.95E-001	2.59E+000	-6.32E-001	-6.89E+000	-6.25E-004	4.29E-003
30008	EFEMP2	6.89	6.12E-001	6.89E+000	-4.38E-001	-4.06E+000	3.89E-004	2.80E-003
1760	DMPK	6.89	5.98E-001	6.89E+000	-3.63E-001	-3.10E+000	6.43E-004	4.36E-003
124540	MSI2	6.89	6.34E-001	6.89E+000	-2.26E-001	-1.79E+000	-3.57E-004	2.36E-003
80019	UBTD1	6.89	3.84E-001	3.70E+000	-6.43E-001	-6.89E+000	3.92E-004	2.80E-003
9169	SFRS2IP	6.89	6.29E-001	6.89E+000	-3.02E-001	-3.12E+000	6.32E-004	4.69E-003
3111	HLA-DOA	6.89	-4.72E-004	-4.25E-003	-5.82E-001	-6.89E+000	6.62E-004	4.87E-003
4123	MAN2C1	6.89	2.33E-001	2.20E+000	-5.86E-001	-6.89E+000	-7.92E-004	5.87E-003
11260	XPOT	6.89	2.77E-001	2.74E+000	-6.07E-001	-6.89E+000	9.03E-005	6.63E-004
89958	C9orf140	6.89	3.87E-001	3.83E+000	-6.29E-001	-6.89E+000	-1.10E-004	8.04E-004
2627	GATA6	6.89	3.85E-001	3.47E+000	-5.76E-001	-6.89E+000	-8.84E-004	6.32E-003
10068	IL18BP	6.89	1.21E-001	8.19E-001	-6.54E-001	-6.89E+000	1.70E-003	1.05E-002
55008	HERC6	6.89	2.38E-001	2.28E+000	-6.34E-001	-6.89E+000	-9.71E-004	6.93E-003
387119	C6orf204	6.89	4.56E-001	3.29E+000	-7.03E-001	-6.89E+000	-3.32E-003	1.93E-002
22809	ATF5	6.89	4.82E-001	4.44E+000	-6.14E-001	-6.89E+000	-3.25E-004	2.30E-003
9665	KIAA0430	6.89	5.82E-001	6.89E+000	-1.23E-001	-1.10E+000	2.63E-004	1.90E-003
6347	CCL2	6.89	1.29E-001	1.22E+000	-6.02E-001	-6.89E+000	3.54E-003	2.57E-002
58527	C6orf115	6.89	-8.58E-002	-8.27E-001	-6.21E-001	-6.89E+000	5.08E-005	3.70E-004
7371	UCK2	6.89	3.80E-001	3.89E+000	-6.23E-001	-6.89E+000	8.68E-004	6.20E-003
56243	KIAA1217	6.89	6.54E-001	6.89E+000	-3.10E-001	-2.89E+000	-1.18E-003	8.12E-003
2760	GM2A	6.89	5.23E-002	4.79E-001	-5.80E-001	-6.89E+000	2.28E-003	1.69E-002
51177	PLEKHO1	6.88	6.52E-002	5.69E-001	-6.02E-001	-6.88E+000	-1.26E-004	8.91E-004
325	APCS	6.88	1.12E-001	8.95E-001	-6.02E-001	-6.88E+000	-1.97E-003	1.33E-002
411	ARSB	6.88	3.86E-001	3.04E+000	-6.62E-001	-6.88E+000	-3.56E-004	2.28E-003
3597	IL13RA1	6.88	6.04E-001	6.88E+000	-3.65E-001	-3.56E+000	-1.18E-003	8.76E-003
6590	SLPI	6.88	1.80E-001	1.65E+000	-6.16E-001	-6.88E+000	-2.99E-003	2.13E-002
51604	PIGT	6.88	5.70E-001	6.88E+000	4.58E-002	4.10E-001	-1.98E-004	1.47E-003
23510	KCTD2	6.88	5.95E-001	6.88E+000	-4.82E-001	-4.55E+000	8.32E-004	6.11E-003
2664	GDI1	6.88	6.48E-001	6.88E+000	-4.43E-001	-4.63E+000	-1.36E-004	9.96E-004
54903	MKS1	6.88	6.13E-001	6.88E+000	-3.26E-001	-2.94E+000	3.85E-004	2.72E-003
4815	NINJ2	6.88	2.46E-001	1.68E+000	-5.92E-001	-6.88E+000	-1.46E-003	9.35E-003
27243	CHMP2A	6.88	6.53E-001	6.88E+000	-3.25E-001	-2.90E+000	-3.69E-004	2.50E-003
8402	SLC25A11	6.88	6.78E-001	6.88E+000	-3.30E-002	-2.40E-001	3.98E-004	2.42E-003
442578	STAG3L3	6.88	6.01E-001	6.88E+000	-3.93E-001	-3.79E+000	5.06E-004	3.75E-003
3382	ICA1	6.88	6.20E-001	6.88E+000	-3.05E-001	-2.94E+000	1.70E-003	1.23E-002
10384	BTN3A3	6.88	3.33E-001	2.96E+000	-5.71E-001	-6.88E+000	1.20E-003	8.93E-003
51393	TRPV2	6.88	2.13E-001	1.44E+000	-6.71E-001	-6.88E+000	-1.45E-003	8.71E-003
653583	PHLDB3	6.88	6.50E-001	6.88E+000	1.09E-001	8.88E-001	2.97E-004	1.95E-003
8577	TMEFF1	6.88	2.87E-001	2.55E+000	-6.33E-001	-6.88E+000	1.16E-003	8.02E-003
2879	GPX4	6.87	6.15E-001	6.87E+000	-4.73E-001	-4.78E+000	-1.20E-004	8.94E-004
24141	C20orf103	6.87	6.55E-001	6.87E+000	-2.90E-001	-2.35E+000	9.82E-004	6.29E-003
79101	JOSD3::TAF9	6.87	6.25E-001	6.87E+000	-2.62E-001	-2.50E+000	7.01E-004	5.01E-003
2171	FABP5::FABP5L7	6.87	-1.11E-002	-5.55E-002	-7.33E-001	-6.87E+000	3.10E-004	1.61E-003
374900	ZNF568	6.87	6.67E-001	6.87E+000	-1.56E-001	-1.36E+000	-7.88E-005	5.22E-004
23053	KIAA0913	6.87	5.91E-001	6.87E+000	-2.57E-001	-2.28E+000	-1.61E-003	1.16E-002
163050	ZNF564	6.87	6.25E-001	6.87E+000	-4.11E-001	-3.16E+000	-4.73E-004	3.10E-003
56951	C5orf15	6.87	5.89E-001	6.87E+000	-3.06E-001	-2.73E+000	1.21E-003	8.78E-003
8893	EIF2B5	6.87	6.35E-001	6.87E+000	-3.53E-001	-3.36E+000	-1.56E-004	1.08E-003
90806	ANGEL2	6.87	5.83E-001	6.87E+000	-1.98E-001	-1.73E+000	3.45E-004	2.51E-003
9367	RAB9A	6.87	3.62E-001	3.51E+000	-5.98E-001	-6.87E+000	1.61E-003	1.18E-002
112970	KTI12	6.87	4.14E-001	3.84E+000	-6.10E-001	-6.87E+000	8.07E-004	5.77E-003
202051	LOC202051	6.87	6.90E-001	6.87E+000	-2.12E-001	-1.36E+000	3.47E-003	1.84E-002
79887	FLJ22662	6.87	3.98E-001	3.65E+000	-6.05E-001	-6.87E+000	-4.65E-004	3.29E-003
5354	PLP1	6.87	4.36E-001	3.52E+000	-6.32E-001	-6.87E+000	4.00E-003	2.66E-002
1495	CTNNA1	6.87	6.19E-001	6.87E+000	-3.53E-001	-3.60E+000	-2.82E-004	2.07E-003
1844	DUSP2	6.87	3.91E-001	2.85E+000	-6.80E-001	-6.87E+000	-1.05E-003	6.39E-003
130576	LOC130576	6.87	6.70E-001	6.87E+000	-2.31E-001	-1.37E+000	1.58E-003	9.22E-003
220074	LRRC51	6.87	6.90E-001	6.87E+000	2.62E-001	1.62E+000	3.11E-003	1.78E-002
79085	SLC25A23::SLC29A2	6.87	6.02E-001	6.87E+000	-1.17E-001	-9.79E-001	3.30E-004	2.28E-003
29954	POMT2	6.87	5.91E-001	6.87E+000	-4.14E-001	-3.18E+000	-1.82E-003	1.25E-002
221002	RASGEF1A	6.87	4.05E-001	3.51E+000	-7.24E-001	-6.87E+000	-6.68E-004	4.17E-003
152992	C4orf23	6.86	6.32E-001	6.86E+000	-4.54E-001	-4.31E+000	-1.21E-003	8.61E-003
8733	GPAA1	6.86	5.93E-001	6.86E+000	-2.18E-001	-2.07E+000	-8.87E-004	6.58E-003
170463	SSBP4	6.86	6.00E-001	6.86E+000	-1.80E-001	-1.70E+000	-6.85E-004	5.04E-003
388591	RNF207	6.86	5.97E-001	6.86E+000	-4.20E-001	-3.56E+000	-5.21E-004	3.65E-003
55704	CCDC88A	6.86	2.73E-001	2.43E+000	-6.46E-001	-6.86E+000	2.54E-003	1.70E-002
7040	TGFB1	6.86	5.95E-001	6.86E+000	-3.07E-001	-2.73E+000	4.99E-004	3.56E-003
22931	RAB18	6.86	5.91E-001	6.86E+000	-1.78E-001	-1.64E+000	-5.60E-004	4.12E-003
57476	GRAMD1B	6.86	6.18E-001	4.50E+000	-7.19E-001	-6.86E+000	6.72E-004	3.98E-003
95	ACY1	6.86	6.07E-001	6.86E+000	-2.90E-001	-2.41E+000	-7.06E-005	4.79E-004
140688	C20orf112	6.86	6.14E-001	6.86E+000	-3.56E-001	-3.45E+000	1.01E-003	7.36E-003
79990	PLEKHH3	6.86	6.00E-001	6.86E+000	-1.46E-001	-1.32E+000	-1.14E-003	7.89E-003
9774	BCLAF1	6.86	6.06E-001	6.86E+000	-3.86E-001	-3.81E+000	-8.52E-004	6.32E-003
3904	LAIR2	6.86	7.97E-002	3.29E-001	-7.58E-001	-6.86E+000	2.36E-003	1.13E-002
1389	CREBL2	6.86	6.14E-001	6.86E+000	-4.18E-001	-4.01E+000	-3.96E-003	2.88E-002
1588	CYP19A1	6.86	6.43E-001	6.86E+000	-4.17E-001	-3.15E+000	1.10E-003	7.03E-003
151507	MSL3L2	6.86	3.72E-001	2.63E+000	-7.04E-001	-6.86E+000	-2.29E-003	1.35E-002
7979	SHFM1	6.86	2.68E-001	2.32E+000	-5.93E-001	-6.86E+000	6.61E-004	4.72E-003
83938	C10orf11	6.86	3.18E-001	2.63E+000	-6.83E-001	-6.86E+000	-6.94E-004	4.45E-003
1827	RCAN1	6.86	5.66E-001	6.86E+000	-3.93E-001	-3.47E+000	-1.40E-003	1.04E-002
25888	ZNF473	6.86	6.42E-001	6.86E+000	-4.45E-001	-3.93E+000	-9.96E-004	6.68E-003
10256	CNKSR1	6.86	6.18E-001	6.86E+000	-3.23E-001	-2.98E+000	1.72E-003	1.22E-002
222068	TMED4	6.86	5.95E-001	6.86E+000	9.62E-002	9.18E-001	4.82E-004	3.54E-003
131601	GPR175	6.86	3.16E-001	2.99E+000	-6.31E-001	-6.86E+000	-3.88E-004	2.74E-003
80209	C13orf23	6.86	2.80E-001	2.49E+000	-6.16E-001	-6.86E+000	1.33E-004	9.24E-004
8228	PNPLA4	6.86	6.04E-001	6.86E+000	3.73E-002	3.35E-001	4.30E-004	3.07E-003
57480	PLEKHG1	6.86	9.89E-002	8.45E-001	-6.57E-001	-6.86E+000	6.02E-004	3.95E-003
162427	FAM134C	6.86	5.97E-001	6.86E+000	-3.64E-001	-3.45E+000	2.65E-003	1.95E-002
10105	PPIF	6.86	3.92E-001	3.74E+000	-5.90E-001	-6.86E+000	-1.24E-003	9.19E-003
27154	BRPF3	6.86	6.21E-001	6.86E+000	-2.98E-001	-2.61E+000	2.43E-004	1.65E-003
1632	DCI	6.86	5.95E-001	6.86E+000	-1.93E-001	-1.73E+000	-3.77E-004	2.72E-003
26011	ODZ4	6.86	6.34E-001	6.86E+000	-3.01E-001	-2.68E+000	1.86E-003	1.27E-002
128218	TMEM125	6.86	6.60E-001	6.86E+000	-4.41E-001	-3.95E+000	-1.19E-003	8.01E-003
4688	NCF2	6.85	-5.82E-002	-4.90E-001	-6.04E-001	-6.85E+000	-6.43E-004	4.46E-003
554313	HIST2H4B	6.85	5.94E-001	6.85E+000	-4.03E-001	-3.71E+000	5.87E-004	4.27E-003
642477	FLJ39632	6.85	3.24E-001	3.00E+000	-6.28E-001	-6.85E+000	1.29E-003	9.14E-003
340719	NANOS1	6.85	4.30E-001	3.60E+000	-6.18E-001	-6.85E+000	1.91E-003	1.31E-002
400410	ST20	6.85	1.47E-001	1.28E+000	-5.75E-001	-6.85E+000	-3.48E-004	2.48E-003
3481	IGF2	6.85	6.34E-001	6.85E+000	-4.79E-001	-4.88E+000	1.07E-003	7.90E-003
9415	FADS2	6.85	2.89E-001	2.74E+000	-6.01E-001	-6.85E+000	4.89E-003	3.59E-002
3550	IK	6.85	6.01E-001	6.85E+000	-2.78E-001	-2.73E+000	3.05E-003	2.26E-002
55689	YEATS2::PAIP2B	6.85	2.82E-001	2.46E+000	-6.13E-001	-6.85E+000	2.82E-003	1.94E-002
9235	IL32	6.85	6.88E-002	6.42E-001	-6.23E-001	-6.85E+000	-4.75E-004	3.36E-003
122830	NAT12	6.85	5.92E-001	6.85E+000	-2.28E-001	-1.99E+000	-5.69E-004	4.06E-003
587	BCAT2	6.85	5.59E-001	6.85E+000	-7.52E-002	-6.42E-001	-1.45E-003	1.07E-002
78993	MGC3260	6.85	6.18E-001	6.85E+000	-3.94E-001	-3.92E+000	-3.56E-004	2.59E-003
8291	DYSF	6.85	8.58E-002	7.52E-001	-5.98E-001	-6.85E+000	2.10E-004	1.47E-003
55147	RBM23	6.85	6.05E-001	6.85E+000	-2.60E-001	-2.24E+000	3.79E-003	2.63E-002
973	CD79A	6.85	3.22E-001	2.30E+000	-6.53E-001	-6.85E+000	5.75E-004	3.59E-003
7572	ZNF24	6.85	6.30E-001	6.85E+000	-4.40E-001	-4.19E+000	-1.39E-003	9.92E-003
11143	MYST2	6.85	5.94E-001	6.85E+000	-4.19E-001	-4.02E+000	-7.74E-005	5.63E-004
29966	STRN3	6.85	5.92E-001	6.85E+000	-1.00E-001	-8.53E-001	-7.57E-004	5.30E-003
10507	SEMA4D	6.85	2.64E-001	2.47E+000	-5.92E-001	-6.85E+000	1.13E-003	8.26E-003
10127	ZNF263	6.85	6.08E-001	6.85E+000	-3.93E-001	-3.79E+000	-9.87E-005	7.12E-004
283131	TncRNA	6.85	6.01E-001	6.85E+000	-3.28E-001	-3.22E+000	1.96E-004	1.44E-003
26012	NELF	6.85	6.08E-001	6.85E+000	-4.59E-001	-4.13E+000	2.99E-003	2.13E-002
10452	TOMM40	6.85	4.40E-001	4.33E+000	-6.15E-001	-6.85E+000	-2.19E-003	1.58E-002
84333	PCGF5	6.85	4.48E-001	4.37E+000	-6.03E-001	-6.85E+000	-9.87E-004	7.26E-003
64061	TSPYL2	6.85	6.33E-001	6.85E+000	-5.16E-001	-4.70E+000	3.41E-004	2.36E-003
2268	FGR	6.85	2.96E-001	2.46E+000	-6.33E-001	-6.85E+000	2.54E-005	1.71E-004
23358	USP24	6.84	3.19E-001	2.69E+000	-6.62E-001	-6.84E+000	-1.54E-003	9.95E-003
26469	PTPN18	6.84	6.38E-001	6.84E+000	-2.56E-001	-2.63E+000	-3.15E-006	2.31E-005
11177	BAZ1A	6.84	3.59E-001	3.56E+000	-6.41E-001	-6.84E+000	4.14E-003	2.99E-002
1978	EIF4EBP1	6.84	5.07E-001	4.62E+000	-6.27E-001	-6.84E+000	-5.27E-004	3.65E-003
51100	SH3GLB1	6.84	2.37E-001	2.31E+000	-6.22E-001	-6.84E+000	-5.98E-004	4.36E-003
84926	SPRYD3	6.84	5.87E-001	6.84E+000	-3.99E-001	-3.27E+000	-1.54E-003	1.08E-002
64777	RMND5B	6.84	5.91E-001	6.84E+000	-1.99E-001	-1.64E+000	2.90E-003	2.03E-002
84447	SYVN1	6.84	6.05E-001	6.84E+000	-5.02E-001	-4.71E+000	1.08E-003	7.86E-003
26035	GLCE	6.84	2.45E-001	1.99E+000	-5.72E-001	-6.84E+000	-2.26E-003	1.61E-002
3014	H2AFX	6.84	1.57E-001	1.52E+000	-6.02E-001	-6.84E+000	1.11E-003	8.15E-003
10870	HCST	6.84	1.71E-001	1.25E+000	-6.09E-001	-6.84E+000	-1.41E-003	9.15E-003
55432	YOD1	6.84	4.63E-001	4.09E+000	-6.19E-001	-6.84E+000	-3.50E-003	2.43E-002
1938	EEF2	6.84	5.53E-001	6.84E+000	-2.18E-001	-1.93E+000	8.33E-006	5.89E-005
10474	TADA3L	6.84	4.08E-001	3.92E+000	-6.19E-001	-6.84E+000	-2.60E-004	1.86E-003
83442	SH3BGRL3	6.84	1.10E-001	1.01E+000	-5.78E-001	-6.84E+000	-2.40E-003	1.78E-002
51155	HN1	6.84	2.83E-001	2.83E+000	-6.02E-001	-6.84E+000	-2.63E-005	1.88E-004
9254	CACNA2D2	6.84	6.67E-001	6.84E+000	-3.76E-001	-2.63E+000	-4.17E-004	2.54E-003
3601	IL15RA	6.84	6.22E-002	5.73E-001	-5.80E-001	-6.84E+000	-7.20E-004	5.34E-003
93594	WDR67	6.84	-2.35E-002	-1.82E-001	-6.17E-001	-6.84E+000	5.05E-004	3.31E-003
9204	ZMYM6::LONP2	6.84	6.00E-001	6.84E+000	-2.48E-001	-2.15E+000	1.72E-003	1.20E-002
9958	USP15	6.84	5.46E-001	5.09E+000	-6.09E-001	-6.84E+000	-5.33E-004	3.84E-003
29940	DSE	6.83	3.97E-001	3.63E+000	-6.04E-001	-6.83E+000	3.46E-005	2.50E-004
91452	ACBD5	6.83	5.88E-001	6.83E+000	-2.81E-001	-2.44E+000	2.69E-004	1.90E-003
25943	C20orf194	6.83	6.29E-001	6.83E+000	-4.58E-001	-4.51E+000	1.35E-004	9.70E-004
55638	GOLSYN	6.83	5.93E-001	6.83E+000	1.29E-001	1.08E+000	-9.27E-004	6.49E-003
84365	MKI67IP	6.83	2.76E-001	2.56E+000	-5.90E-001	-6.83E+000	-1.06E-003	7.73E-003
372	ARCN1	6.83	4.59E-001	4.03E+000	-5.67E-001	-6.83E+000	-5.39E-004	3.96E-003
160428	ALDH1L2	6.83	4.34E-001	3.79E+000	-6.29E-001	-6.83E+000	-3.08E-004	2.11E-003
23126	POGZ	6.83	5.90E-001	6.83E+000	6.08E-002	5.34E-001	7.01E-004	5.01E-003
5473	PPBP	6.83	2.63E-001	2.26E+000	-6.87E-001	-6.83E+000	1.26E-004	7.98E-004
57804	POLD4	6.83	6.24E-001	6.83E+000	-2.34E-001	-2.30E+000	5.34E-004	3.89E-003
64147	KIF9	6.83	6.11E-001	6.83E+000	-4.63E-001	-4.17E+000	-7.20E-004	4.94E-003
51311	TLR8	6.83	4.82E-001	2.04E+000	-7.74E-001	-6.83E+000	-4.89E-003	2.34E-002
5816	PVALB	6.83	7.28E-001	6.83E+000	-2.12E-001	-1.67E+000	-2.67E-003	1.60E-002
80004	RBM35B	6.83	6.06E-001	6.83E+000	-2.40E-001	-2.19E+000	4.11E-004	2.94E-003
10627	MRCL3	6.83	4.18E-001	3.45E+000	-6.01E-001	-6.83E+000	1.37E-003	9.40E-003
55101	ATP5SL	6.83	5.84E-001	6.83E+000	-3.03E-001	-2.66E+000	1.78E-004	1.27E-003
23142	DCUN1D4	6.83	6.13E-001	6.83E+000	-3.32E-001	-3.06E+000	1.91E-004	1.36E-003
11334	TUSC2	6.83	6.06E-001	6.83E+000	-1.79E-001	-1.69E+000	-1.70E-004	1.24E-003
5516	PPP2CB	6.83	5.90E-001	6.83E+000	-2.71E-001	-2.57E+000	2.15E-004	1.58E-003
963	CD53	6.83	-3.89E-002	-3.56E-001	-5.92E-001	-6.83E+000	6.40E-005	4.66E-004
51726	DNAJB11::NDRG1	6.83	3.74E-001	3.65E+000	-6.21E-001	-6.83E+000	-6.53E-004	4.76E-003
9087	TMSB4Y	6.83	4.86E-001	4.26E+000	-7.01E-001	-6.83E+000	-1.44E-003	9.35E-003
5515	PPP2CA	6.83	6.04E-001	6.83E+000	-1.61E-001	-1.59E+000	-2.02E-004	1.50E-003
134121	LOC134121	6.83	6.34E-001	6.83E+000	-2.52E-001	-2.37E+000	-8.58E-004	5.95E-003
23061	TBC1D9B	6.83	5.99E-001	6.83E+000	-2.42E-001	-2.31E+000	1.97E-003	1.43E-002
64801	ARV1	6.83	5.92E-001	6.83E+000	-3.82E-001	-3.62E+000	-3.59E-004	2.59E-003
728340	LOC728340	6.83	6.01E-001	6.83E+000	-2.77E-001	-2.58E+000	2.12E-003	1.54E-002
492311	LOC492311	6.83	6.48E-001	6.83E+000	-3.96E-001	-3.29E+000	-6.75E-005	4.43E-004
64359	NXN	6.83	2.00E-001	1.82E+000	-6.01E-001	-6.83E+000	-2.20E-003	1.59E-002
100133163	LOC100133163	6.83	6.13E-001	6.83E+000	-4.29E-001	-3.61E+000	2.06E-004	1.41E-003
25937	WWTR1	6.83	3.76E-001	3.69E+000	-6.13E-001	-6.83E+000	7.72E-004	5.62E-003
9066	SYT7	6.83	6.51E-001	6.83E+000	-5.30E-001	-3.97E+000	4.51E-004	2.86E-003
11274	USP18	6.83	-5.08E-002	-4.55E-001	-6.57E-001	-6.83E+000	-2.05E-003	1.38E-002
8775	NAPA	6.83	5.92E-001	6.83E+000	-3.08E-001	-2.93E+000	8.47E-004	6.22E-003
51429	SNX9	6.83	5.81E-001	6.83E+000	-3.29E-001	-3.03E+000	1.07E-004	7.87E-004
79022	TMEM106C	6.82	5.99E-001	6.82E+000	-3.32E-001	-3.22E+000	1.05E-004	7.81E-004
23315	SLC9A8	6.82	6.03E-001	6.82E+000	1.73E-001	1.33E+000	4.01E-005	2.69E-004
79713	TMEM149	6.82	3.58E-001	2.86E+000	-6.96E-001	-6.82E+000	-1.92E-004	1.19E-003
4695	NDUFA2	6.82	6.03E-001	6.82E+000	-2.71E-001	-2.53E+000	2.08E-004	1.49E-003
7259	TSPYL1	6.82	5.81E-001	6.82E+000	2.34E-002	2.10E-001	-1.21E-005	8.84E-005
288	ANK3	6.82	6.26E-001	6.82E+000	-4.75E-001	-4.27E+000	-3.07E-005	2.15E-004
9790	BMS1	6.82	4.40E-001	4.31E+000	-6.20E-001	-6.82E+000	1.92E-004	1.38E-003
27067	STAU2	6.82	6.20E-001	6.82E+000	-2.63E-001	-2.36E+000	-7.74E-004	5.42E-003
55213	RCBTB1::PDE6D	6.82	5.19E-001	4.70E+000	-6.10E-001	-6.82E+000	1.37E-003	9.67E-003
4599	MX1	6.82	3.48E-001	3.46E+000	-6.36E-001	-6.82E+000	-2.53E-004	1.75E-003
9557	CHD1L	6.82	3.84E-001	3.52E+000	-5.98E-001	-6.82E+000	-6.18E-004	4.46E-003
1195	CLK1	6.82	5.92E-001	6.82E+000	-2.50E-001	-2.16E+000	1.55E-004	1.11E-003
2051	EPHB6	6.82	1.66E-001	1.29E+000	-6.20E-001	-6.82E+000	-4.48E-004	2.97E-003
5813	PURA	6.82	5.91E-001	6.82E+000	-3.38E-001	-3.10E+000	-1.31E-003	9.55E-003
2968	GTF2H4	6.82	5.89E-001	6.82E+000	-1.36E-001	-1.24E+000	-9.58E-004	6.98E-003
64320	RNF25	6.82	6.15E-001	6.82E+000	-3.07E-001	-2.85E+000	-5.88E-004	4.20E-003
253769	WDR27	6.82	6.15E-001	6.82E+000	-9.92E-003	-7.94E-002	-1.69E-004	1.14E-003
9527	GOSR1	6.82	6.03E-001	6.82E+000	-4.22E-001	-3.96E+000	-3.37E-004	2.45E-003
25871	C3orf17	6.82	2.89E-001	2.80E+000	-6.00E-001	-6.82E+000	7.73E-003	5.68E-002
114885	OSBPL11	6.82	3.34E-001	3.04E+000	-5.81E-001	-6.82E+000	6.53E-004	4.76E-003
9215	LARGE	6.82	6.00E-001	6.82E+000	-2.26E-001	-1.82E+000	7.33E-004	5.02E-003
842	CASP9	6.82	6.07E-001	6.82E+000	-4.28E-001	-4.04E+000	-1.17E-003	8.46E-003
8487	SIP1	6.82	6.75E-001	6.82E+000	-6.17E-001	-6.05E+000	2.59E-004	1.80E-003
23383	KIAA0892	6.82	6.10E-001	6.82E+000	-2.76E-001	-2.51E+000	-1.53E-005	1.09E-004
8509	NDST2	6.82	6.17E-001	6.82E+000	-2.57E-001	-2.27E+000	4.54E-004	3.18E-003
57787	MARK4	6.82	6.12E-001	6.82E+000	-3.55E-001	-2.97E+000	1.35E-003	9.19E-003
3609	ILF3	6.82	5.85E-001	6.82E+000	-4.64E-001	-4.45E+000	3.39E-004	2.52E-003
1291	COL6A1::RBM12B	6.82	6.36E-001	6.82E+000	-4.38E-001	-4.38E+000	-2.58E-003	1.86E-002
391	RHOG	6.82	4.29E-001	4.36E+000	-6.15E-001	-6.82E+000	4.03E-003	2.96E-002
3135	HLA-G	6.82	4.40E-001	3.91E+000	-5.93E-001	-6.82E+000	5.07E-004	3.58E-003
65982	ZSCAN18	6.82	6.30E-001	6.82E+000	-3.13E-001	-2.45E+000	5.06E-004	3.32E-003
10331	B3GNT3	6.82	4.19E-001	3.53E+000	-6.65E-001	-6.82E+000	-8.42E-004	5.52E-003
155435	RBM33	6.82	6.02E-001	6.82E+000	-3.26E-001	-3.10E+000	-2.12E-004	1.54E-003
55122	C6orf166::FLJ35776	6.81	5.07E-001	4.89E+000	-5.89E-001	-6.81E+000	1.11E-003	7.95E-003
441168	FAM26F	6.81	-4.07E-002	-3.43E-001	-5.91E-001	-6.81E+000	-2.51E-003	1.76E-002
9904	RBM19	6.81	6.25E-001	6.81E+000	-3.56E-001	-3.26E+000	5.38E-004	3.73E-003
26225	ARL5A	6.81	5.76E-001	6.81E+000	-3.76E-001	-3.16E+000	8.26E-004	5.90E-003
53635	PTOV1	6.81	5.82E-001	6.81E+000	-3.03E-001	-2.85E+000	-3.60E-005	2.64E-004
4258	MGST2	6.81	6.55E-001	6.81E+000	-4.75E-001	-4.89E+000	-2.88E-003	2.07E-002
26577	PCOLCE2	6.81	4.50E-001	3.63E+000	-6.14E-001	-6.81E+000	-1.17E-003	7.42E-003
494143	CHAC2	6.81	5.53E-001	4.17E+000	-6.71E-001	-6.81E+000	9.09E-004	5.60E-003
665	BNIP3L	6.81	5.93E-001	6.81E+000	-1.21E-001	-1.17E+000	-4.65E-004	3.35E-003
84851	TRIM52	6.81	5.84E-001	6.81E+000	6.21E-002	5.55E-001	-9.87E-004	7.12E-003
10525	HYOU1	6.81	4.82E-001	4.29E+000	-6.12E-001	-6.81E+000	4.41E-004	3.09E-003
91526	ANKRD44	6.81	2.41E-002	2.10E-001	-6.17E-001	-6.81E+000	-5.31E-004	3.64E-003
100133166	LOC100133166	6.81	3.78E-001	3.74E+000	-6.02E-001	-6.81E+000	5.98E-004	4.44E-003
7529	YWHAB	6.81	6.22E-001	6.81E+000	-4.74E-001	-4.40E+000	2.06E-003	1.46E-002
1850	DUSP8	6.81	6.44E-001	6.81E+000	-2.74E-001	-2.57E+000	-1.92E-003	1.33E-002
84936	ZFYVE19	6.81	5.95E-001	6.81E+000	-2.28E-001	-2.05E+000	7.94E-004	5.67E-003
7553	ZNF7	6.81	6.19E-001	6.81E+000	-3.97E-001	-3.79E+000	-1.69E-003	1.21E-002
112752	C14orf179	6.81	5.93E-001	6.81E+000	-5.03E-001	-3.99E+000	-3.61E-003	2.47E-002
2124	EVI2B	6.81	1.21E-001	1.15E+000	-6.02E-001	-6.81E+000	-1.57E-003	1.14E-002
23385	NCSTN	6.81	6.22E-001	6.81E+000	-4.07E-001	-3.99E+000	2.69E-004	1.96E-003
3092	HIP1	6.81	5.71E-001	6.81E+000	-1.44E-001	-1.22E+000	2.41E-003	1.74E-002
353376	TICAM2	6.81	5.84E-001	6.81E+000	-6.73E-002	-6.31E-001	8.08E-004	5.88E-003
25841	ABTB2::LMO3	6.81	3.64E-001	3.44E+000	-6.24E-001	-6.81E+000	2.62E-004	1.87E-003
56942	C16orf61	6.81	3.62E-001	3.38E+000	-5.86E-001	-6.81E+000	-2.13E-003	1.57E-002
91039	DPP9	6.81	6.32E-001	6.81E+000	-3.77E-001	-3.69E+000	8.56E-004	6.17E-003
55592	GOLGA2L1	6.81	5.88E-001	6.81E+000	7.31E-002	5.89E-001	-1.42E-003	9.87E-003
8939	FUBP3	6.81	5.97E-001	6.81E+000	-4.13E-001	-3.74E+000	3.38E-003	2.41E-002
3683	ITGAL	6.81	2.24E-001	2.18E+000	-6.27E-001	-6.81E+000	-4.86E-004	3.51E-003
11183	MAP4K5	6.81	6.32E-001	6.81E+000	-2.54E-001	-2.59E+000	-1.29E-003	9.48E-003
1728	NQO1	6.81	5.81E-001	6.81E+000	-8.88E-002	-7.94E-001	-1.94E-005	1.38E-004
720	C4A	6.81	5.75E-001	6.81E+000	-2.81E-001	-2.61E+000	3.62E-004	2.69E-003
22976	PAXIP1	6.81	5.90E-001	6.81E+000	-1.72E-001	-1.61E+000	4.42E-004	3.19E-003
3338	DNAJC4	6.8	3.99E-001	3.87E+000	-6.06E-001	-6.80E+000	-1.12E-003	8.23E-003
79626	TNFAIP8L2	6.8	5.00E-001	4.18E+000	-6.46E-001	-6.80E+000	3.95E-004	2.62E-003
10426	TUBGCP3	6.8	3.21E-001	3.01E+000	-6.11E-001	-6.80E+000	4.69E-004	3.38E-003
51780	JMJD1B	6.8	6.16E-001	6.80E+000	-3.47E-001	-3.44E+000	-3.71E-005	2.73E-004
4833	NME4	6.8	5.88E-001	6.80E+000	-3.02E-001	-2.83E+000	-9.06E-004	6.66E-003
10042	HMG2L1	6.8	6.21E-001	6.80E+000	-3.36E-001	-3.33E+000	6.95E-004	5.06E-003
26278	SACS	6.8	3.54E-001	3.36E+000	-6.13E-001	-6.80E+000	-1.43E-003	9.90E-003
7363	UGT2B4	6.8	2.19E-001	1.79E+000	-5.88E-001	-6.80E+000	-1.39E-003	9.62E-003
292	SLC25A5	6.8	3.92E-001	3.76E+000	-5.85E-001	-6.80E+000	2.64E-003	1.92E-002
4068	SH2D1A	6.8	2.79E-001	2.07E+000	-6.18E-001	-6.80E+000	-4.66E-004	3.02E-003
54788	DNAJB12	6.8	5.85E-001	6.80E+000	1.52E-002	1.36E-001	4.02E-004	2.90E-003
56971	CEACAM19	6.8	-9.71E-002	-7.40E-001	-5.92E-001	-6.80E+000	1.97E-003	1.34E-002
699	BUB1	6.8	2.15E-001	1.94E+000	-6.37E-001	-6.80E+000	-1.11E-004	7.64E-004
221154	EFHA1	6.8	5.94E-001	6.80E+000	-4.17E-001	-3.75E+000	4.91E-004	3.54E-003
3993	LLGL2	6.8	6.01E-001	6.80E+000	-4.73E-001	-4.51E+000	-4.37E-005	3.15E-004
4255	MGMT	6.8	6.01E-001	6.80E+000	-2.21E-001	-1.92E+000	5.26E-004	3.68E-003
79635	CCDC121	6.8	6.70E-001	6.80E+000	-3.92E-001	-3.57E+000	-6.34E-005	4.25E-004
29103	DNAJC15	6.8	2.15E-001	1.91E+000	-6.40E-001	-6.80E+000	2.83E-003	1.92E-002
3123	HLA-DRB1	6.8	1.93E-001	1.85E+000	-6.26E-001	-6.80E+000	-7.72E-004	5.46E-003
894	CCND2	6.8	2.66E-001	2.44E+000	-6.57E-001	-6.80E+000	5.47E-004	3.71E-003
26515	FXC1	6.8	6.31E-001	6.80E+000	-4.25E-001	-4.03E+000	1.72E-003	1.22E-002
27327	TNRC6A	6.8	5.92E-001	6.80E+000	-3.74E-001	-3.32E+000	3.45E-004	2.46E-003
284373	LOC284373	6.8	5.07E-001	4.36E+000	-7.01E-001	-6.80E+000	7.17E-003	4.59E-002
211	ALAS1	6.8	2.37E-001	2.33E+000	-6.18E-001	-6.80E+000	-1.58E-003	1.15E-002
57677	ZFP14	6.8	6.31E-001	6.80E+000	-3.56E-001	-3.49E+000	-9.92E-005	7.15E-004
54765	TRIM44	6.8	6.01E-001	6.80E+000	-9.76E-002	-9.71E-001	1.32E-004	9.82E-004
51144	HSD17B12	6.8	3.28E-001	3.08E+000	-6.06E-001	-6.80E+000	-9.84E-004	6.89E-003
10211	FLOT1	6.8	5.63E-001	6.80E+000	6.96E-002	6.15E-001	3.26E-004	2.41E-003
11252	PACSIN2	6.8	6.15E-001	6.80E+000	-4.30E-001	-4.37E+000	-1.36E-004	9.92E-004
7368	UGT8	6.8	3.13E-001	2.47E+000	-6.60E-001	-6.80E+000	2.16E-003	1.38E-002
55636	CHD7	6.8	3.81E-001	3.45E+000	-6.06E-001	-6.80E+000	-2.89E-003	2.06E-002
6518	SLC2A5	6.8	-4.26E-002	-3.27E-001	-6.54E-001	-6.80E+000	-4.74E-004	3.00E-003
9514	GAL3ST1	6.8	5.70E-001	6.80E+000	4.05E-002	3.32E-001	-1.10E-003	7.86E-003
8884	SLC5A6	6.8	3.65E-001	3.54E+000	-5.98E-001	-6.80E+000	3.59E-004	2.64E-003
23048	FNBP1	6.8	2.31E-001	2.18E+000	-6.03E-001	-6.80E+000	-2.04E-004	1.47E-003
79191	IRX3	6.8	5.94E-001	6.80E+000	-1.58E-001	-1.53E+000	-3.08E-003	2.28E-002
7433	VIPR1	6.8	6.63E-001	6.80E+000	-2.09E-001	-1.75E+000	-1.06E-004	6.84E-004
5325	PLAGL1	6.8	4.01E-001	3.81E+000	-6.08E-001	-6.80E+000	2.53E-003	1.77E-002
6281	S100A10	6.79	3.04E-001	2.80E+000	-5.80E-001	-6.79E+000	-1.10E-003	8.07E-003
346389	7A5	6.79	6.54E-001	6.79E+000	-1.17E-001	-9.68E-001	3.67E-004	2.41E-003
5573	PRKAR1A	6.79	6.23E-001	6.79E+000	-3.72E-001	-3.62E+000	3.78E-004	2.73E-003
1787	TRDMT1	6.79	3.49E-001	3.27E+000	-5.96E-001	-6.79E+000	2.35E-003	1.71E-002
131616	TMEM42	6.79	6.83E-001	6.79E+000	-2.47E-001	-2.12E+000	1.29E-003	8.37E-003
3305	HSPA1L	6.79	5.87E-001	6.79E+000	-3.75E-001	-3.56E+000	3.53E-004	2.62E-003
23363	OBSL1	6.79	5.91E-001	6.79E+000	-5.15E-001	-4.89E+000	2.96E-003	2.17E-002
22818	COPZ1	6.79	5.83E-001	6.79E+000	-2.03E-001	-1.91E+000	2.70E-004	1.96E-003
7168	TPM1::GSTT2B	6.79	6.45E-001	6.79E+000	-1.48E-001	-1.36E+000	1.15E-003	7.86E-003
55969	C20orf24	6.79	3.81E-001	3.32E+000	-5.72E-001	-6.79E+000	-7.03E-004	5.12E-003
648	BMI1	6.79	5.91E-001	6.79E+000	-3.80E-001	-3.69E+000	-9.15E-004	6.40E-003
122961	ISCA2	6.79	6.36E-001	6.79E+000	-4.14E-001	-4.34E+000	-3.91E-003	2.87E-002
416	ARSF	6.79	6.57E-001	6.79E+000	-4.01E-001	-3.43E+000	-1.11E-004	7.26E-004
8864	PER2	6.79	6.39E-001	6.79E+000	-4.04E-001	-3.90E+000	1.07E-003	7.56E-003
285605	DTWD2	6.79	6.25E-001	6.79E+000	-3.99E-001	-3.31E+000	6.99E-004	4.69E-003
84557	MAP1LC3A	6.79	6.33E-001	6.79E+000	-3.44E-001	-3.10E+000	-2.09E-003	1.45E-002
60681	FKBP10	6.79	5.62E-001	6.79E+000	-2.46E-001	-2.14E+000	2.42E-003	1.73E-002
388963	LOC388963	6.79	6.50E-001	6.79E+000	-4.26E-002	-3.33E-001	7.55E-004	4.83E-003
29883	CNOT7	6.79	6.00E-001	6.79E+000	-5.81E-001	-5.32E+000	-1.63E-003	1.16E-002
55591	VEZT	6.79	5.91E-001	6.79E+000	-3.14E-001	-2.90E+000	-1.01E-003	7.35E-003
51660	BRP44L	6.79	5.88E-002	5.82E-001	-6.05E-001	-6.79E+000	-1.41E-003	1.05E-002
4718	NDUFC2	6.79	6.28E-001	6.79E+000	-4.24E-001	-3.77E+000	1.30E-003	9.04E-003
1969	EPHA2	6.79	2.14E-001	2.10E+000	-6.17E-001	-6.79E+000	2.50E-003	1.79E-002
112464	PRKCDBP	6.79	3.83E-001	3.79E+000	-6.36E-001	-6.79E+000	-6.43E-004	4.59E-003
253650	ANKRD18A	6.79	5.72E-001	6.79E+000	-3.16E-001	-2.73E+000	1.11E-003	8.07E-003
8405	SPOP	6.79	5.93E-001	6.79E+000	-3.41E-001	-3.24E+000	1.53E-003	1.13E-002
1793	DOCK1	6.79	6.05E-001	6.79E+000	1.45E-002	1.30E-001	6.13E-004	4.34E-003
10952	SEC61B	6.79	3.09E-001	2.88E+000	-6.27E-001	-6.79E+000	1.29E-003	9.12E-003
1500	CTNND1	6.79	5.93E-001	6.79E+000	5.28E-002	5.09E-001	6.04E-004	4.48E-003
4615	MYD88	6.78	3.05E-001	2.91E+000	-6.17E-001	-6.78E+000	4.62E-005	3.33E-004
6416	MAP2K4	6.78	6.02E-001	6.78E+000	-3.50E-001	-3.19E+000	1.92E-003	1.31E-002
1280	COL2A1	6.78	6.35E-001	6.78E+000	-4.14E-001	-3.56E+000	-1.62E-003	1.08E-002
81573	ANKRD13C	6.78	6.22E-001	6.78E+000	-4.03E-001	-3.62E+000	5.11E-004	3.54E-003
5832	ALDH18A1	6.78	5.60E-001	5.68E+000	-6.30E-001	-6.78E+000	2.26E-003	1.65E-002
3535	IGL@	6.78	2.68E-001	2.61E+000	-5.95E-001	-6.78E+000	2.10E-003	1.53E-002
55789	DEPDC1B	6.78	3.43E-001	2.95E+000	-6.04E-001	-6.78E+000	-3.95E-004	2.74E-003
5320	PLA2G2A	6.78	3.58E-001	3.18E+000	-6.12E-001	-6.78E+000	7.70E-004	5.39E-003
79144	C20orf149	6.78	6.07E-001	6.78E+000	3.38E-002	3.15E-001	-8.49E-004	6.12E-003
284611	FAM102B	6.78	6.07E-001	6.78E+000	-2.66E-001	-2.44E+000	7.13E-005	5.09E-004
64225	ARL6IP2	6.78	1.95E-001	1.69E+000	-6.07E-001	-6.78E+000	-2.01E-003	1.41E-002
6257	RXRB	6.78	5.79E-001	6.78E+000	-2.64E-001	-2.44E+000	6.16E-004	4.53E-003
91975	ZNF300	6.78	4.74E-001	3.79E+000	-6.30E-001	-6.78E+000	-2.11E-003	1.40E-002
64781	CERK	6.78	3.13E-001	2.87E+000	-6.02E-001	-6.78E+000	-1.45E-004	1.04E-003
22905	EPN2	6.78	6.29E-001	6.78E+000	-2.91E-001	-2.48E+000	-4.16E-004	2.82E-003
3108	HLA-DMA	6.78	2.73E-001	2.57E+000	-6.04E-001	-6.78E+000	-1.13E-003	8.12E-003
127845	GOLT1A	6.78	7.23E-001	6.78E+000	-4.80E-001	-4.45E+000	-1.47E-004	9.52E-004
283666	LOC283666	6.78	6.43E-001	6.78E+000	-4.23E-001	-3.78E+000	-1.07E-003	7.25E-003
8801	SUCLG2	6.78	5.81E-001	6.78E+000	-3.01E-001	-2.79E+000	1.07E-003	7.86E-003
10460	TACC3	6.78	1.46E-001	1.28E+000	-5.79E-001	-6.78E+000	2.05E-003	1.48E-002
56834	GPR137	6.78	5.94E-001	6.78E+000	5.92E-002	5.03E-001	1.49E-004	1.03E-003
7043	TGFB3	6.78	6.81E-001	6.78E+000	-5.23E-001	-4.73E+000	3.15E-003	2.09E-002
58516	FAM60A	6.78	5.54E-001	5.54E+000	-6.29E-001	-6.78E+000	8.63E-004	6.28E-003
10699	CORIN	6.77	5.92E-001	6.77E+000	-5.59E-002	-4.88E-001	5.12E-004	3.62E-003
51368	TEX264	6.77	6.13E-001	6.77E+000	-3.02E-001	-2.62E+000	1.17E-003	8.14E-003
56963	RGMA	6.77	2.61E-001	2.25E+000	-6.46E-001	-6.77E+000	4.65E-004	3.12E-003
253832	ZDHHC20	6.77	3.42E-001	3.32E+000	-6.16E-001	-6.77E+000	-7.47E-004	5.39E-003
3717	JAK2	6.77	4.54E-001	4.06E+000	-6.29E-001	-6.77E+000	-9.64E-004	6.61E-003
1454	CSNK1E	6.77	5.99E-001	6.77E+000	-3.95E-001	-3.91E+000	-1.93E-003	1.41E-002
63897	HEATR6	6.77	6.11E-001	6.77E+000	-5.19E-001	-4.98E+000	5.92E-004	4.23E-003
583	BBS2	6.77	5.57E-001	6.77E+000	-1.51E-001	-1.34E+000	1.12E-003	8.29E-003
10950	BTG3	6.77	4.53E-001	4.64E+000	-6.32E-001	-6.77E+000	1.55E-004	1.14E-003
130557	ZNF513	6.77	6.11E-001	6.77E+000	-3.55E-001	-3.35E+000	2.40E-004	1.73E-003
6738	TROVE2	6.77	6.29E-001	6.77E+000	-3.75E-001	-3.52E+000	-1.42E-003	1.00E-002
4318	MMP9	6.77	3.43E-001	3.22E+000	-5.96E-001	-6.77E+000	2.47E-004	1.75E-003
64110	MAGEF1	6.77	5.76E-001	6.77E+000	-2.94E-001	-2.70E+000	1.10E-003	7.98E-003
4605	MYBL2	6.77	2.42E-001	2.22E+000	-6.11E-001	-6.77E+000	-2.75E-004	1.90E-003
7167	TPI1	6.77	3.10E-001	2.86E+000	-5.85E-001	-6.77E+000	3.03E-003	2.21E-002
11142	PKIG	6.77	6.29E-001	6.77E+000	-4.62E-001	-4.05E+000	6.79E-003	4.65E-002
55729	ATF7IP	6.77	4.80E-001	4.58E+000	-6.54E-001	-6.77E+000	2.92E-003	2.03E-002
5069	PAPPA	6.77	5.72E-001	6.77E+000	-3.34E-001	-2.83E+000	2.54E-003	1.82E-002
2235	FECH	6.77	6.28E-001	6.77E+000	-4.26E-001	-4.06E+000	3.64E-003	2.57E-002
9832	JAKMIP2	6.77	3.97E-001	3.42E+000	-7.17E-001	-6.77E+000	-7.83E-004	4.89E-003
8945	BTRC	6.77	6.31E-001	6.77E+000	-2.12E-001	-1.64E+000	-3.32E-004	2.15E-003
9050	PSTPIP2	6.77	5.37E-001	4.72E+000	-6.37E-001	-6.77E+000	3.25E-004	2.11E-003
7940	LST1	6.77	1.82E-001	1.69E+000	-6.03E-001	-6.77E+000	-1.31E-003	9.48E-003
3775	KCNK1	6.77	6.00E-001	6.77E+000	-3.18E-001	-3.02E+000	-5.40E-004	3.89E-003
23077	MYCBP2	6.77	3.60E-001	3.38E+000	-6.18E-001	-6.77E+000	-2.02E-003	1.44E-002
10563	CXCL13	6.77	3.66E-001	2.81E+000	-7.05E-001	-6.77E+000	3.31E-004	1.99E-003
54778	RNF111	6.77	4.58E-001	4.44E+000	-6.83E-001	-6.77E+000	5.33E-003	3.65E-002
51524	TMEM138	6.77	4.02E-001	3.79E+000	-5.89E-001	-6.77E+000	-3.13E-004	2.30E-003
81539	SLC38A1	6.77	6.08E-001	6.77E+000	-2.63E-001	-2.46E+000	9.42E-004	6.79E-003
1877	E4F1	6.77	6.20E-001	6.77E+000	-2.92E-001	-2.49E+000	1.56E-003	1.04E-002
4061	LY6E	6.77	4.43E-001	4.41E+000	-6.42E-001	-6.77E+000	-2.46E-003	1.76E-002
79269	WDR32	6.77	6.18E-001	6.77E+000	-2.66E-001	-2.62E+000	-1.07E-003	7.71E-003
6929	TCF3	6.76	6.10E-001	6.76E+000	-2.90E-001	-2.64E+000	8.56E-004	6.05E-003
5753	PTK6	6.76	6.03E-001	6.76E+000	-7.62E-002	-5.39E-001	-6.19E-004	3.96E-003
25836	NIPBL	6.76	6.28E-001	6.76E+000	-3.65E-001	-3.24E+000	-4.44E-004	3.05E-003
28951	TRIB2	6.76	6.12E-001	6.76E+000	-4.27E-001	-4.14E+000	7.95E-004	5.68E-003
26152	ZNF337	6.76	6.28E-001	6.76E+000	-4.84E-001	-3.87E+000	-5.43E-004	3.56E-003
4329	ALDH6A1	6.76	6.66E-001	6.76E+000	-2.40E-001	-2.36E+000	-8.49E-004	5.94E-003
55003	PAK1IP1	6.76	4.59E-001	4.31E+000	-5.80E-001	-6.76E+000	-1.81E-003	1.33E-002
9646	CTR9	6.76	6.25E-001	6.76E+000	-4.44E-001	-3.85E+000	2.50E-003	1.72E-002
399818	METTL10	6.76	5.98E-001	6.76E+000	-3.11E-001	-2.85E+000	1.71E-003	1.22E-002
10548	TM9SF1	6.76	5.78E-001	6.76E+000	-2.32E-001	-2.12E+000	1.54E-004	1.12E-003
2181	ACSL3	6.76	5.97E-001	6.76E+000	-1.69E-001	-1.66E+000	-4.41E-004	3.27E-003
54940	OCIAD1	6.76	5.75E-001	6.76E+000	-1.57E-001	-1.48E+000	1.78E-003	1.32E-002
29985	SLC39A3	6.76	6.14E-001	6.76E+000	-4.95E-001	-4.08E+000	3.26E-004	2.21E-003
79712	GTDC1	6.76	-8.27E-002	-7.07E-001	-5.88E-001	-6.76E+000	-1.49E-004	1.05E-003
1027	CDKN1B	6.76	5.67E-001	6.76E+000	-5.45E-001	-4.81E+000	7.35E-004	5.35E-003
79717	PPCS	6.76	5.77E-001	6.76E+000	-4.57E-001	-4.08E+000	-1.56E-003	1.13E-002
3107	HLA-C	6.76	3.48E-001	3.24E+000	-5.95E-001	-6.76E+000	-3.43E-004	2.50E-003
8767	RIPK2	6.76	3.25E-001	2.60E+000	-6.27E-001	-6.76E+000	-2.32E-003	1.52E-002
5279	PIGC	6.76	6.27E-001	6.76E+000	-4.37E-001	-4.30E+000	4.25E-003	3.07E-002
51296	SLC15A3	6.76	2.75E-001	2.25E+000	-6.14E-001	-6.76E+000	4.14E-004	2.81E-003
929	CD14	6.76	3.44E-001	3.23E+000	-5.95E-001	-6.76E+000	2.56E-003	1.85E-002
3142	HLX	6.76	2.79E-001	2.30E+000	-5.93E-001	-6.76E+000	2.55E-003	1.77E-002
23326	USP22	6.76	5.99E-001	6.76E+000	-5.14E-001	-4.82E+000	-2.09E-003	1.51E-002
63920	LOC63920	6.76	6.76E-001	6.76E+000	-4.09E-001	-3.59E+000	8.91E-005	5.84E-004
267020	ATP5L2	6.76	2.59E-001	2.43E+000	-6.02E-001	-6.76E+000	5.21E-003	3.72E-002
51566	ARMCX3	6.76	5.92E-001	6.76E+000	-3.18E-001	-2.86E+000	8.03E-004	5.73E-003
134147	CMBL	6.76	3.89E-001	3.84E+000	-6.38E-001	-6.76E+000	4.18E-003	2.92E-002
83541	FAM110A	6.75	6.02E-001	6.75E+000	-2.60E-001	-2.52E+000	-7.83E-004	5.70E-003
59277	NTN4	6.75	6.24E-001	6.75E+000	-4.36E-002	-4.34E-001	1.38E-003	1.00E-002
51642	MRPL48	6.75	3.94E-001	4.17E+000	-6.50E-001	-6.75E+000	-9.70E-004	6.93E-003
55589	BMP2K	6.75	5.88E-001	6.75E+000	-3.94E-002	-3.55E-001	-2.61E-004	1.89E-003
26272	FBXO4	6.75	5.79E-001	6.75E+000	-1.61E-001	-1.44E+000	8.13E-004	5.92E-003
4437	MSH3	6.75	6.35E-001	6.75E+000	-4.15E-001	-3.94E+000	7.36E-004	5.16E-003
9919	SEC16A	6.75	5.86E-001	6.75E+000	-2.21E-001	-2.14E+000	6.05E-003	4.40E-002
79885	HDAC11	6.75	6.09E-001	6.75E+000	-1.60E-001	-1.27E+000	-2.45E-004	1.64E-003
25909	AHCTF1	6.75	6.30E-001	6.75E+000	-4.07E-001	-3.93E+000	6.81E-005	4.77E-004
5603	MAPK13	6.75	3.38E-001	3.28E+000	-6.06E-001	-6.75E+000	1.75E-003	1.26E-002
3134	HLA-F	6.75	2.12E-001	2.02E+000	-6.01E-001	-6.75E+000	2.83E-004	2.04E-003
5430	POLR2A	6.75	6.46E-001	6.75E+000	-3.83E-001	-3.39E+000	-1.83E-004	1.20E-003
5997	RGS2	6.75	2.08E-001	1.72E+000	-5.57E-001	-6.75E+000	2.93E-003	2.07E-002
8354	HIST1H3I	6.75	6.89E-001	6.75E+000	-4.96E-001	-4.41E+000	1.04E-003	6.74E-003
1288	COL4A6	6.75	5.87E-001	6.75E+000	-4.26E-001	-3.88E+000	-1.30E-003	9.28E-003
3854	KRT6B	6.75	3.90E-001	3.86E+000	-6.19E-001	-6.75E+000	-9.50E-004	6.91E-003
55640	FLVCR2	6.75	4.66E-001	4.12E+000	-6.13E-001	-6.75E+000	-3.10E-003	2.15E-002
10362	HMG20B	6.75	5.94E-001	6.75E+000	-2.37E-001	-2.16E+000	-1.83E-004	1.32E-003
7473	WNT3	6.75	6.43E-001	6.75E+000	-4.15E-001	-3.11E+000	6.27E-004	3.97E-003
2571	GAD1	6.75	3.68E-001	3.75E+000	-6.16E-001	-6.75E+000	3.39E-004	2.47E-003
1738	DLD	6.74	4.32E-001	4.37E+000	-6.06E-001	-6.74E+000	2.09E-004	1.48E-003
144402	CPNE8	6.74	-1.15E-002	-9.02E-002	-6.03E-001	-6.74E+000	-1.77E-003	1.18E-002
493856	CISD2	6.74	4.08E-001	4.26E+000	-6.32E-001	-6.74E+000	-1.07E-003	7.83E-003
79777	ACBD4	6.74	6.46E-001	6.74E+000	-5.25E-001	-3.60E+000	1.02E-003	6.20E-003
1349	COX7B	6.74	5.01E-001	4.96E+000	-6.01E-001	-6.74E+000	-2.52E-004	1.87E-003
6197	RPS6KA3	6.74	4.43E-001	4.32E+000	-6.32E-001	-6.74E+000	1.14E-004	8.17E-004
54918	CMTM6::SCYL3	6.74	6.11E-001	6.74E+000	-3.41E-001	-3.14E+000	2.04E-003	1.44E-002
8216	LZTR1	6.74	5.94E-001	6.74E+000	-2.93E-001	-2.57E+000	-4.80E-003	3.36E-002
192670	EIF2C4	6.74	5.40E-001	5.34E+000	-6.74E-001	-6.74E+000	9.44E-004	6.54E-003
340543	TCEAL5	6.74	6.85E-001	6.74E+000	1.57E-001	8.74E-001	-9.65E-004	5.29E-003
10288	LILRB2	6.74	4.01E-001	3.28E+000	-6.29E-001	-6.74E+000	-2.73E-003	1.81E-002
1353	COX11::TOM1L1	6.74	6.05E-001	6.74E+000	-1.37E-001	-1.25E+000	1.19E-003	8.53E-003
11006	LILRB4	6.74	3.74E-001	3.26E+000	-6.37E-001	-6.74E+000	2.19E-003	1.49E-002
5362	PLXNA2	6.74	1.94E-001	1.80E+000	-5.87E-001	-6.74E+000	-1.40E-003	1.02E-002
100131564	LOC100131564	6.74	5.96E-001	6.74E+000	-2.23E-001	-1.96E+000	-3.14E-004	2.22E-003
220929	ZNF438	6.74	4.55E-001	3.83E+000	-6.67E-001	-6.74E+000	-4.24E-004	2.75E-003
1375	CPT1B	6.74	6.26E-001	6.74E+000	-3.81E-001	-3.43E+000	1.38E-003	9.57E-003
7776	ZNF236	6.74	5.96E-001	6.74E+000	-3.77E-001	-3.46E+000	4.83E-004	3.48E-003
9435	CHST2	6.74	2.40E-001	2.12E+000	-6.00E-001	-6.74E+000	7.70E-004	5.39E-003
54097	FAM3B	6.74	6.26E-001	6.74E+000	-4.01E-001	-3.63E+000	-2.96E-004	2.05E-003
50649	ARHGEF4	6.74	4.86E-001	3.37E+000	-7.23E-001	-6.74E+000	1.61E-003	9.11E-003
6668	SP2	6.74	6.58E-001	6.74E+000	-4.31E-001	-4.25E+000	-6.21E-003	4.35E-002
9787	DLGAP5	6.74	1.59E-001	1.40E+000	-6.15E-001	-6.74E+000	-2.93E-003	2.03E-002
1268	CNR1	6.74	4.42E-001	3.09E+000	-6.67E-001	-6.74E+000	1.93E-003	1.16E-002
23179	RGL1	6.74	3.84E-001	3.37E+000	-6.03E-001	-6.74E+000	6.07E-004	4.25E-003
8850	PCAF	6.74	4.33E-001	3.99E+000	-6.08E-001	-6.74E+000	4.82E-005	3.37E-004
81031	SLC2A10	6.74	5.91E-001	6.74E+000	8.30E-002	7.57E-001	-1.40E-003	1.01E-002
441027	FLJ12993	6.74	6.61E-001	6.74E+000	-4.90E-001	-4.13E+000	2.06E-003	1.33E-002
25875	LETMD1	6.74	5.84E-001	6.74E+000	-3.45E-001	-2.74E+000	6.24E-004	4.28E-003
54674	LRRN3	6.74	2.99E-001	2.36E+000	-6.39E-001	-6.74E+000	1.15E-003	7.34E-003
2800	GOLGA1	6.74	6.07E-001	6.74E+000	-2.21E-001	-2.04E+000	3.69E-004	2.64E-003
57404	CYP20A1	6.74	6.23E-001	6.74E+000	-3.13E-001	-2.95E+000	-4.75E-004	3.36E-003
3400	ID4	6.74	2.39E-001	2.35E+000	-6.20E-001	-6.74E+000	-9.90E-004	7.14E-003
79767	ELMO3	6.74	6.70E-001	6.74E+000	-4.28E-001	-3.78E+000	2.65E-003	1.74E-002
55630	SLC39A4	6.74	4.63E-001	4.67E+000	-6.31E-001	-6.74E+000	2.67E-003	1.94E-002
1847	DUSP5	6.74	6.45E-001	6.74E+000	-4.27E-001	-3.99E+000	-4.15E-004	2.88E-003
3425	IDUA	6.73	6.20E-001	6.73E+000	-2.99E-001	-2.84E+000	-2.53E-003	1.81E-002
28778	IGLV6-57	6.73	4.98E-001	4.04E+000	-6.42E-001	-6.73E+000	-2.79E-004	1.81E-003
5631	PRPS1	6.73	2.99E-001	2.97E+000	-6.23E-001	-6.73E+000	8.41E-004	6.06E-003
131870	NUDT16	6.73	6.48E-001	6.73E+000	-3.04E-001	-2.51E+000	1.56E-003	1.02E-002
27125	AFF4	6.73	5.69E-001	6.73E+000	-3.36E-002	-3.08E-001	-2.91E-004	2.14E-003
27086	FOXP1	6.73	5.73E-001	6.73E+000	-2.04E-001	-1.86E+000	1.28E-003	9.39E-003
8328	GFI1B	6.73	2.55E-001	2.22E+000	-5.84E-001	-6.73E+000	-4.88E-005	3.48E-004
563	AZGP1	6.73	6.36E-001	6.73E+000	-4.39E-001	-4.03E+000	-7.61E-004	5.16E-003
55223	TRIM62	6.73	6.48E-001	6.73E+000	-2.07E-001	-1.66E+000	1.32E-003	8.54E-003
101	ADAM8	6.73	1.79E-001	1.54E+000	-6.48E-001	-6.73E+000	7.96E-004	5.28E-003
63908	NAPB	6.73	6.28E-001	6.73E+000	-3.04E-001	-2.89E+000	6.18E-004	4.37E-003
5148	PDE6G	6.73	3.24E-001	2.49E+000	-6.45E-001	-6.73E+000	1.66E-004	1.07E-003
5142	PDE4B	6.73	3.04E-001	2.87E+000	-6.14E-001	-6.73E+000	-1.71E-003	1.22E-002
23443	SLC35A3	6.73	5.95E-001	6.73E+000	-9.30E-002	-8.42E-001	3.58E-004	2.56E-003
118429	ANTXR2	6.73	2.96E-001	2.96E+000	-6.04E-001	-6.73E+000	-9.59E-004	7.05E-003
3927	LASP1	6.73	6.04E-001	6.73E+000	-3.70E-001	-3.49E+000	-1.28E-004	9.20E-004
8690	JRKL	6.73	2.80E-001	2.31E+000	-5.95E-001	-6.73E+000	9.06E-004	6.28E-003
9785	DHX38	6.73	2.65E-001	2.58E+000	-6.12E-001	-6.73E+000	-2.54E-005	1.83E-004
4600	MX2	6.73	4.29E-001	3.96E+000	-5.95E-001	-6.73E+000	-8.74E-004	6.30E-003
133558	FLJ40243	6.73	3.33E-001	2.71E+000	-6.19E-001	-6.73E+000	-6.11E-004	4.05E-003
645638	LOC645638	6.73	2.79E-001	2.11E+000	-6.47E-001	-6.73E+000	5.43E-004	3.44E-003
643	CXCR5	6.73	3.30E-001	2.56E+000	-6.30E-001	-6.73E+000	1.22E-003	7.91E-003
51474	LIMA1	6.73	5.99E-001	6.73E+000	-3.79E-001	-3.61E+000	-2.14E-003	1.56E-002
10184	LHFPL2	6.73	3.66E-001	3.23E+000	-5.95E-001	-6.73E+000	8.61E-004	6.08E-003
6646	SOAT1	6.73	1.43E-001	1.37E+000	-6.17E-001	-6.73E+000	-3.32E-005	2.37E-004
157	ADRBK2	6.73	2.53E-001	1.84E+000	-6.33E-001	-6.73E+000	1.27E-003	8.02E-003
2617	GARS	6.73	3.26E-001	3.22E+000	-5.94E-001	-6.73E+000	1.76E-003	1.31E-002
51703	ACSL5	6.72	3.66E-001	3.49E+000	-6.06E-001	-6.72E+000	6.75E-005	4.87E-004
8842	PROM1	6.72	3.86E-002	3.62E-001	-5.81E-001	-6.72E+000	3.41E-003	2.51E-002
921	CD5	6.72	3.11E-001	2.66E+000	-6.14E-001	-6.72E+000	5.78E-004	3.96E-003
65996	MGC2752	6.72	6.01E-001	6.72E+000	-1.78E-001	-1.68E+000	2.93E-004	2.11E-003
2116	ETV2	6.72	5.68E-001	5.14E+000	-6.30E-001	-6.72E+000	-1.37E-003	9.22E-003
8678	BECN1	6.72	5.68E-001	6.72E+000	-1.20E-001	-1.10E+000	4.46E-004	3.25E-003
388795	LOC388795	6.72	6.09E-001	6.72E+000	-3.56E-001	-3.15E+000	8.12E-004	5.62E-003
10802	SEC24A	6.72	4.35E-001	4.06E+000	-5.85E-001	-6.72E+000	3.54E-004	2.58E-003
2893	GRIA4	6.72	5.78E-001	4.80E+000	-6.97E-001	-6.72E+000	-2.09E-005	1.31E-004
92815	HIST3H2A	6.72	5.99E-001	6.72E+000	-4.04E-001	-3.79E+000	5.42E-004	3.83E-003
10900	RUNDC3A	6.72	5.74E-001	6.72E+000	-5.00E-001	-4.64E+000	-4.79E-004	3.52E-003
7096	TLR1	6.72	4.18E-001	3.47E+000	-6.56E-001	-6.72E+000	8.48E-004	5.50E-003
7503	XIST	6.72	5.81E-001	6.72E+000	-1.93E-001	-1.66E+000	-1.62E-003	1.16E-002
91694	LONRF1	6.72	6.29E-001	6.72E+000	-4.53E-001	-4.11E+000	-1.26E-003	8.63E-003
7564	ZNF16	6.72	6.75E-001	6.72E+000	-5.06E-001	-3.89E+000	7.17E-004	4.42E-003
80196	RNF34	6.72	6.27E-001	6.72E+000	-4.16E-001	-4.18E+000	-2.67E-005	1.90E-004
55248	TMEM206	6.72	3.18E-001	2.73E+000	-5.92E-001	-6.72E+000	1.92E-004	1.34E-003
6625	SNRP70	6.72	5.87E-001	6.72E+000	-4.04E-001	-3.61E+000	-1.11E-003	7.83E-003
57655	GRAMD1A	6.72	6.11E-001	6.72E+000	-4.01E-001	-3.68E+000	2.84E-004	2.01E-003
8462	KLF11	6.72	5.04E-001	4.59E+000	-6.16E-001	-6.72E+000	-2.03E-004	1.42E-003
60489	APOBEC3G	6.72	2.55E-001	2.19E+000	-5.72E-001	-6.72E+000	-3.07E-003	2.17E-002
55573	CDV3	6.72	6.13E-001	6.72E+000	-4.66E-001	-4.66E+000	-2.17E-003	1.58E-002
84440	RAB11FIP4	6.72	6.29E-001	6.72E+000	-3.22E-001	-2.88E+000	-1.72E-003	1.17E-002
51237	MGC29506	6.72	4.42E-001	4.03E+000	-6.43E-001	-6.72E+000	2.66E-004	1.81E-003
29902	C12orf24	6.72	5.36E-001	4.97E+000	-6.62E-001	-6.72E+000	6.47E-004	4.39E-003
284252	KCTD1	6.72	4.60E-001	4.09E+000	-6.35E-001	-6.72E+000	-1.28E-004	8.65E-004
[truncated: 13,141 more rows]
